# Supplementary material for: Single-cell RNA-seq reveals distinct injury responses in different types of DRG sensory neurons
Source: Sci Rep. 2016 Aug 25;6:31851. doi: 10.1038/srep31851 (PMC4997251; doi:10.1038/srep31851)
Supplement: Supplementary Table 1–5 [file srep31851-s2.xls]

## Sheet: Summary
	Supplementary Table 1. Differentially regulated genes detected from DRG cell population samples after SNT treatment using an R package DEseq together with fold change (log2TPM) and FDR adjusted P-value.
	Supplementary Table 2. Top 400 genes in class I-IV with highest loadings in the first and second principal components and their GO terms .
	Supplementary Table 3. List of differentially-regulated genes from each neuron subtype in response to axotomy. Fold expression difference posterior and FDR adjusted P-value <0.05 were listed.
	Supplementary Table 4. Gene list of each significant WGCNA module.
	Supplementary Table 5. Overlap of WGCNA module genes with mouse conditioning and axon growth responses.

## Sheet: Supplementary Table 1
gene id	log2FoldChange(Control/Injury)	adjusted Pvalue
Mrgprd	9.80381	0.00050713206833608
Lpar3	8.50228	0.000220443907458012
Gm765	8.33451	0.00224804082387775
Rem2	8.14899	1.02549707028388e-05
Lpar5	8.02111	0.00726176238981746
Camk1g	5.66558	0.00711066595280974
Mrgprb5	5.65208	0.00198709739599956
Dapk2	5.649	0.000333807391626362
Calb1	5.28832	0.000178931943315419
Rasgrp1	5.20741	0.00296513576442259
Comp	4.95878	0.00250149779734055
Grik1	4.80356	0.000971350322223508
Chrna6	4.72476	0.000147290724858751
Gfra2	4.70687	0.00047529112677025
Ccdc141	4.53794	0.0162434999055303
Hcrtr2	4.5057	4.61562262217274e-05
Gpc5	4.1874	0.0197637572666495
Plcd4	4.14812	5.63187268769472e-05
Hs6st2	4.06352	0.000569259710841652
Zmat4	3.99604	0.00631987241160648
Prkcq	3.8601	0.0034969180779435
Ccdc68	3.79581	0.00107639016242689
Rab27b	3.69426	0.00381609834642427
Trib2	3.62636	0.00442745004053735
Cd34	3.62482	0.0383613436062931
Cdh1	3.50045	0.00957322128097537
Ly86	3.41557	0.000364954376902649
2900052N01Rik	3.38086	0.0122190412649736
Prokr1	3.36096	0.0226799548159267
Prex1	3.35373	0.00965379793799326
Klhl5	3.27178	0.00521876248083919
Kcnip2	3.2657	0.0139912343961206
Kcna2	3.22122	0.000106905667007995
Kbtbd11	3.1779	0.0666804102610898
Trpv1	3.17434	0.00697739166234834
Trpc6	3.16174	0.00304526424318119
Rgs10	3.08437	0.0185505082101902
F2r	3.06637	0.0242805603959181
Ldb2	3.05885	0.0110327471995383
Ano3	3.0293	0.00193299612905951
Paqr5	3.02129	0.00695627181838065
Trpc3	3.01524	0.00266975119860968
Ptprt	2.9521	0.000118572189280686
Plcxd3	2.94466	0.022323002508177
Kcns1	2.93677	0.0124117759489316
Ctxn3	2.92947	0.00610250565188097
Pdgfrb	2.92326	0.0459329944418864
P2ry1	2.92094	0.00245873711988698
Ptgdr	2.91137	0.0176877694782164
Synpr	2.89033	0.00162127524371736
Nrn1	2.87062	0.0174030557753774
Plcb3	2.78981	0.00182273866877425
Trpa1	2.78323	0.0184318908396153
Inadl	2.74845	0.00299202947384225
Wipf3	2.7164	0.058999465199953
Gabra1	2.69247	0.00425658479275182
Tmem255a	2.67053	0.0158454019536965
Htr4	2.66904	0.0103522412618028
Rnf112	2.65126	0.00386234098773408
Rap2c	2.62419	0.089541865870421
Kcnmb1	2.6173	0.0448953008392612
Abat	2.61382	0.0200929437551143
Cdh11	2.60742	0.0304387364907067
Tmem35	2.59848	0.0301839402198464
Gpm6a	2.59329	0.033377288899105
Bag2	2.59035	0.0565320447748393
Nwd2	2.58629	0.0938119059378656
Lcorl	2.584	0.165844771302164
N28178	2.5839	0.0238378189149118
Th	2.55849	0.0457623077702879
Serpina3g	2.55537	0.0205671200948636
Lhfpl3	2.55248	0.0754608270586037
Prkca	2.55072	0.0183640259048717
Gm7271	2.5412	0.012008998790455
Ogfrl1	2.4926	0.00697379778097662
Mapk4	2.49113	0.0472546862749227
Runx1	2.47778	0.0181424085780408
1810041L15Rik	2.46057	0.0249188044283646
Uaca	2.44722	0.0607791781784237
Rassf4	2.44234	0.0353066571130408
Frzb	2.4376	0.00487880567199239
Id3	2.4368	0.0293426208109896
A3galt2	2.41413	0.0360618790040284
9430021M05Rik	2.41081	0.0539452257168912
Mal2	2.40353	0.033358259829215
Tm7sf2	2.39406	0.0335443306435323
Dgkg	2.39232	0.0321237067922326
Cd55	2.39019	0.00429622714779676
Prr5	2.37904	0.0122421746968244
Acpp	2.35341	0.0126323124068856
1700066M21Rik	2.32461	0.0840125719681096
Kcnd3	2.31702	0.0766266751808462
Tmem233	2.31566	0.0620871135429396
Wbp5	2.30334	0.00767460725687941
Mgat4a	2.29075	0.0087357021180785
Tmem63a	2.28399	0.106215727824744
Ifit2	2.26968	0.00673734266989889
Amigo3	2.26748	0.0259305402140312
Calcb	2.26528	0.0064539902773102
Ptprm	2.25364	0.00587371316761509
Daf2	2.24676	0.136275120782961
Id2	2.24055	0.0539278217707237
Spats2l	2.23625	0.051736298660934
Frmd4b	2.23085	0.0386835799432173
Slc5a3	2.22571	0.014026474881876
Rgs3	2.225	0.0182424523428759
Cacnb4	2.22411	0.00146974994600269
Cadm1	2.21095	0.0372126613835322
Slc29a1	2.20715	0.0053018198272714
Spock3	2.19727	0.089835695393072
Abca8a	2.19638	0.044147255785162
Arhgap26	2.19296	0.0090039736287999
Ncald	2.16364	0.0113950226453409
Dpp10	2.16049	0.0830214298245595
Hey2	2.14505	0.155422241528782
Mrgprx1	2.13883	0.374074214586054
Slitrk2	2.13014	0.195386427195241
Elovl6	2.12679	0.0190749805849013
Cd82	2.12521	0.115796681431331
Rgs7	2.11756	0.042973988127892
Tcaim	2.11487	0.257550929219598
Fam188a	2.10426	0.0953958116733618
Cnr1	2.10315	0.114477633962796
F2rl2	2.0935	0.0306468919946619
Klhl13	2.09136	0.112382997386421
Tmem229a	2.08431	0.0979985441527974
Nap1l5	2.07772	0.0137215570633091
Slc16a12	2.06633	0.0624730721468341
Gpd1l	2.049	0.0562397963367246
Nxt2	2.03747	0.240910870809992
Dgkh	2.03206	0.0460524100117851
Kcnh6	2.03043	0.0711592662529669
Dapk1	2.02727	0.0199661330707258
Rab37	2.02008	0.0908865129071189
Fabp7	2.0162	0.0414417603625419
Kcnt1	2.00225	0.0634266035759472
Scn11a	1.99521	0.0544696207205272
Sepp1	1.99142	0.0304040806384274
Pnpla3	1.97305	0.362615819877491
Cmpk2	1.96505	0.00596553765912566
Tmem200a	1.96237	0.119847248624372
Rnf219	1.96037	0.0605260667980674
Dpp6	1.95858	0.120175913942203
Fam19a4	1.95483	0.0776377684061628
Lats2	1.95278	0.0854572510402235
Fbxo9	1.94629	0.0243065791234574
Cyp2j9	1.94581	0.221700101181644
Pknox2	1.93173	0.148925100758931
Scn10a	1.93157	0.0395193938074976
Palm2	1.93109	0.00737717094256751
Gja1	1.92953	0.018903804172639
Ggta1	1.92643	0.0218870015014103
Nmb	1.9196	0.099596247046173
Fez1	1.9178	0.0491487915922684
Filip1	1.9162	0.0188784802841816
Ankrd13d	1.91608	0.149752406435413
Tspan5	1.91601	0.131054809888811
Slc43a3	1.90589	0.0903674264912685
Mgat3	1.90069	0.134652650713078
Atp1a2	1.89258	0.140004559891373
Socs5	1.88791	0.109514518580247
Kcnip4	1.88612	0.0533200752748693
Adora1	1.87704	0.182079745975965
Asic2	1.8742	0.150473643082494
Tmem176b	1.86841	0.201697211837433
Col28a1	1.86706	0.000788292127217538
Necab3	1.86319	0.154676062297823
Ppp1r1c	1.85518	0.0665254879477748
Ttyh1	1.85459	0.142381548039342
Pkig	1.85359	0.107121722053355
Slc9a3r1	1.85309	0.411005828535478
Tmcc3	1.84909	0.286726619793605
Slc9a3r2	1.84597	0.156525455506836
Cdkn1b	1.84161	0.0141735286584106
Scg3	1.84158	0.0102265740709807
Prrxl1	1.82804	0.334911495675881
Frmd4a	1.82649	0.264432760460451
Samsn1	1.82139	0.210719586800966
Slc4a4	1.78845	0.0465478933864167
Tusc5	1.78701	0.158212263799464
Sesn1	1.77729	0.00321557774186643
Dgkz	1.77485	0.0955378661032054
Myt1	1.77261	0.345889311915114
Nlgn3	1.77238	0.103051046131437
Naaa	1.76807	0.144813221354892
Gpr35	1.76369	0.446394206766421
Gnb4	1.76333	0.0292018562886138
Aldoc	1.76266	0.124528438311717
Kcnj10	1.75963	0.284970496707713
Haus4	1.75144	0.272617061782181
Zfp521	1.74345	0.124929719454903
Qk	1.74243	0.262089474416996
Ptger1	1.74146	0.041552070071885
Slc12a2	1.73345	0.285726609804291
Arsb	1.73033	0.171255427433631
Megf10	1.72914	0.231646546696629
Ptn	1.72904	0.0156584001173145
Ehbp1l1	1.7252	0.261920697654375
Lgals9	1.72016	0.246264333856785
Gm5424	1.71721	NA
Slc7a2	1.71076	0.0640472515790104
Cdh19	1.7037	0.116685779263239
Hexb	1.7026	0.256011724958177
Kcnab1	1.69757	0.209801419639636
Extl2	1.69366	0.101522068402872
Gatm	1.6914	0.128953506667076
Gas7	1.6895	0.276138807241147
Gnaq	1.68002	0.194645578800122
Slc1a5	1.67828	0.104996792071986
Acsbg1	1.67737	0.205355592418157
Mgst3	1.67192	0.218872524253722
Dgki	1.67027	0.277807786791169
Stat1	1.66696	0.24112
Nrn1l	1.66544	0.452492044725794
Atp1b3	1.66537	0.0526109583913429
Ppp1r2	1.66472	0.0800976949105749
Gprasp2	1.6626	0.382295608528975
Pdk2	1.65869	0.191219275183369
Prkcd	1.6563	0.225928870476703
Cpne3	1.65571	0.150683319712866
Cd47	1.64451	0.176495746990624
Ctsc	1.6374	0.292057286813021
Slc27a1	1.63677	0.196370216221287
Dusp6	1.63443	0.533618997114327
Nr1d2	1.62077	0.353235488501274
Arhgap39	1.61932	0.225408724396089
Kcnn4	1.61762	0.355736
Ass1	1.61333	0.235572486205985
Celf6	1.60273	0.232668137440374
Sostdc1	1.59914	0.299262695621652
Ppt1	1.59876	0.185729807429796
Pten	1.59688	0.333680699018316
Fmo1	1.59459	0.317016779200671
Fmnl1	1.59233	0.182846805209327
Fam114a1	1.58618	0.595832380603721
Gpm6b	1.58212	0.176025191809896
Pqlc3	1.5818	0.333792968304868
Kcnb2	1.57924	0.0565499810835044
Bnc2	1.57915	0.133699278959435
Pla2g16	1.57807	0.599404007762769
Tspan2	1.57519	0.425547761147085
Osmr	1.57436	0.171489742792534
Tm7sf3	1.57432	0.148765345723799
Irf2	1.57409	0.255639523369804
Clgn	1.57253	0.187986376168201
Mgst1	1.56795	0.614784661276778
Gda	1.564	0.351253326881397
Tmem45b	1.56372	0.233254797140975
Fat1	1.56372	0.493910855458941
Isl2	1.56268	0.143127858022996
Gca	1.56232	0.545878450543154
Magi1	1.5583	0.246084706520288
Tmem176a	1.55737	0.367171848882874
Svip	1.55423	0.310975219925274
Fads2	1.55393	0.108232547113914
Usp46	1.55381	0.280954506295655
Lrrtm1	1.54345	0.300185
Emp2	1.54247	0.145262761900873
Pck2	1.5421	0.504650448839008
Hs3st1	1.53931	0.325456326926705
Jam2	1.53909	0.201422070094808
Ppp1r2-ps3	1.5382	0.00405754101798583
Eif2a	1.53623	0.727869380124306
Fos	1.52671	0.383103727732017
Bid	1.52399	0.0891382621472022
Slc35b3	1.5225	0.591100667434762
Aspa	1.52134	0.183044231313691
Arhgef4	1.52108	0.478909502017977
Dhh	1.51591	0.158164091842919
Cyp4f39	1.51525	0.420826677274112
Grb14	1.51468	0.052481783104024
Prdm12	1.51261	0.611923066642572
Lrrc8d	1.51164	0.483616712927698
Aqp1	1.50677	0.533985284051387
Rnf125	1.50047	0.214757840731408
Mrgpra3	1.50037	0.840940706724014
Dennd1b	1.49832	0.101191975972448
Fry	1.4957	0.170625
Pcmtd2	1.49568	0.661812183618203
Ppcs	1.49447	0.152311374017026
Bphl	1.49364	0.197350443680255
St3gal6	1.49325	0.133756207424654
Gpr180	1.49258	0.684948322157066
Gm20300	1.49209	0.690687685170786
Fryl	1.49189	0.206689463227812
Rgcc	1.49072	0.357404291627765
Hmgcs2	1.4892	0.344267702826507
Atp8a1	1.48336	0.384323164483434
Brinp2	1.47929	0.413003324891625
Ift80	1.479	0.306022309449195
Fgf13	1.47829	0.221915607455666
Taf9b	1.47551	0.391303133519964
Lpar1	1.47484	0.096123994712407
Bcan	1.47368	0.342988267369218
Pik3r1	1.47299	0.362288903822267
Gnao1	1.47291	0.352035464556907
Pde4d	1.47078	0.348982398736735
Ctso	1.47042	0.156672669856237
Jph3	1.46938	0.206093839311919
Rims2	1.46916	0.256043898114052
Fbxo22	1.46575	0.309331879396749
Gpr155	1.46456	0.168053756226369
Rrm2b	1.46322	0.647540717653116
Abcg1	1.46161	0.390547831543649
Chn1	1.45753	0.231619
Etv5	1.45497	0.291828082445011
Adk	1.45491	0.190814
0610007P14Rik	1.44375	0.263935409030291
Lhfp	1.44373	0.27636
Adrbk1	1.44354	0.251412682654435
Slc2a8	1.43714	0.520142960583042
Oprl1	1.42922	0.369860154175959
Magi3	1.42538	0.310770946790174
Mboat2	1.42371	0.0678885179680772
Glrx2	1.422	0.401952348137942
Wdr35	1.42153	0.508508569411305
Ank	1.42123	0.415743724305479
Lgr5	1.41781	0.579134134292539
Pik3ip1	1.41674	0.580199159488973
Rph3a	1.41672	0.380759
Adam17	1.41671	0.462517641983935
6030458C11Rik	1.41203	0.192503661958629
Mxra8	1.41169	0.797932781082547
Shox2	1.41166	0.572240578597693
Pstpip2	1.41047	0.177487083253058
Adamts5	1.40895	0.716777
Nipal3	1.40703	0.374155
Unc13c	1.40637	0.525479133121905
Mospd2	1.40183	0.241122171406335
Apoe	1.39667	0.379121407965985
Tmem151b	1.39076	0.640702521628722
Lrrn3	1.39057	0.312743427155689
Plxnd1	1.38313	0.277180630039563
Ankmy2	1.38302	0.599922982143075
Camk2a	1.37805	0.347204
Sdc2	1.37276	0.450935089930535
Scd1	1.37263	0.388405504081189
Phgdh	1.37205	0.380662798226009
Lrrc8b	1.36909	0.844743958855653
Bend4	1.3676	0.452872727967228
Lgr4	1.36471	0.0632122890304955
Lclat1	1.36079	0.379494507398887
Tspan14	1.3575	0.743928919614912
Ccdc32	1.35168	0.742066161525936
Msh2	1.35078	0.334568099238848
P2rx3	1.34988	0.458160066605453
Tbccd1	1.34969	0.642288938133247
Brix1	1.34529	0.212057954201147
Slc35f5	1.34126	0.437140795819003
Stard4	1.33768	0.352067578432036
Eml1	1.33488	0.48739
Ubl3	1.32888	0.613117651740065
Paqr6	1.32884	0.644502692728779
Secisbp2l	1.32695	0.583354300072905
Fam103a1	1.32448	0.533608765446106
Kdm5a	1.31937	0.934442273747877
Mpped2	1.31634	0.850949
1500011K16Rik	1.31361	0.767779698453184
Cmtm6	1.3109	0.630706354301688
Nrsn1	1.30709	0.777664
Zdhhc13	1.30362	0.574714
Rassf5	1.303	0.516846469893011
Kcnd1	1.30122	0.780817400803371
Ptprz1	1.30103	0.562972903537062
Cav1	1.29807	0.680218
Gpt2	1.29453	0.699904474764103
Srebf1	1.29391	0.470318958829756
Pde6d	1.29041	0.690754711157999
Vbp1	1.28964	0.679576901281555
Ngfrap1	1.28808	0.573822519551144
Tshz2	1.28362	0.516110980138199
Ppm1b	1.27929	0.821988782958398
Rgs4	1.27808	0.576645955786772
Lgi1	1.27635	0.666293473139707
Amacr	1.27309	0.663381953343352
Syt6	1.27209	0.491086068869515
Insig2	1.26322	0.761816
Zfp191	1.2617	0.763836203581459
Dock11	1.26056	0.854567356743354
Gabbr2	1.25834	0.888168216142763
Ncoa4	1.25662	0.826187258625503
Galnt5	1.25277	0.587629197223634
Cyth1	1.25241	0.905633897741057
Zfand6	1.2494	0.753498591434241
Pdxk	1.24711	0.743664022345646
Vsnl1	1.24671	0.575870283333569
Fxyd2	1.24634	0.826121787596214
Nnat	1.2408	0.680310367207759
2510009E07Rik	1.24076	0.895863687934323
Epb4.1l2	1.24052	0.884480735117315
Tln2	1.24006	0.894554259288322
Scn1a	1.24003	0.987084
Sema3b	1.23689	0.607558910831813
Fubp3	1.23586	0.726064701719975
Tpd52	1.23324	0.792559294988704
Gne	1.23282	0.700009285518908
Plp1	1.2319	0.670617550719822
Rit2	1.22985	0.791778066780924
Rnf7	1.22924	0.519276536100945
Vstm2a	1.2282	0.662448691933419
Prkce	1.2272	0.728158596806447
Phactr1	1.22471	0.800968206500587
Hdac11	1.2224	0.977086368924089
Epas1	1.22164	0.685498
Mmd2	1.21821	0.675841988675624
1700020I14Rik	1.21705	0.980970335594476
Hsd17b12	1.21421	0.623698800289688
Socs7	1.2133	0.958003
Gpr37l1	1.21249	0.815966774933545
2310022B05Rik	1.20955	0.708642044549339
Nfia	1.2083	0.835397102511686
Nt5e	1.20764	0.867333029897783
Slc31a1	1.20201	0.927317741482238
Syt3	1.20012	0.804158568960015
Tcn2	1.19996	0.869238175280952
Rcan3	1.19782	0.930155
Susd4	1.19617	0.941129968094853
Fam198b	1.19549	0.655095990210799
Slc35f1	1.19454	0.739799006450077
Sfrp5	1.19338	0.914014365168806
Syt9	1.19152	0.609481603131193
Pou4f1	1.19002	0.853076544033284
Prkacb	1.18687	0.838720298373596
Strip1	1.18609	0.940629756763557
Stt3b	1.18322	0.931143129815776
Sptssa	1.18144	0.965148202963757
Pgm2l1	1.18014	0.923035979819093
Pik3c3	1.1801	0.866272530614919
Icmt	1.17871	0.766987977800588
Trub1	1.17697	0.911878039432382
Kantr	1.17436	0.897144740221964
Pxk	1.17215	0.953433697233034
Ednrb	1.16938	0.696993290534485
Syt7	1.16805	0.926888372056203
Cdkl2	1.1675	0.876458041569737
Higd1a	1.16704	0.997303767917911
Enox1	1.16621	0.619791385179171
Aldh2	1.1642	0.695888
Dkk3	1.16365	0.941847468655691
Foxo3	1.16176	0.926337351550832
Atl2	1.15795	0.936771
Samd14	1.15656	0.963890987602021
Cln3	1.15447	0.813195670745273
AI413582	1.15256	0.956578133480925
Slc36a1	1.15106	0.857864556924754
Arfip1	1.14823	0.833795635592582
AW209491	1.14737	0.682706121741583
Kalrn	1.14665	0.807933407728417
Mat2b	1.14503	0.967614174429304
Tmem74	1.14448	0.781735
Ghr	1.14386	0.813955
Itgb8	1.14283	0.630449225631231
Pcnxl4	1.14185	0.63499
Syt1	1.1414	0.946653
Rpa1	1.13987	0.520393882814948
Ppfibp1	1.13898	0.688829569704931
Slc25a27	1.13795	0.731244176749034
Triqk	1.13789	0.834326078043706
Gng12	1.13672	0.941886417947172
Csrnp3	1.13637	0.976690524069161
Sema4b	1.13283	0.622450247037688
Wasf3	1.13243	0.641828710096088
Igfbp4	1.12836	0.801994
Fyttd1	1.12556	0.923107024112678
Agk	1.12301	0.694100772012475
Mfsd10	1.11713	0.707535764113534
Dhcr7	1.11689	0.893328727115513
Ucp2	1.11505	0.779269141699957
Srd5a3	1.1132	0.826304
Tubgcp4	1.10932	0.170766646028086
Sdc4	1.10894	0.854308637845932
Shc1	1.10804	0.966700071132837
Acyp2	1.10733	0.937359422180795
Tmx3	1.1072	0.925589148940686
Fzd3	1.10388	0.893530544153395
Ddhd2	1.10195	0.905547042775558
Aasdhppt	1.09888	0.525165425789489
Fbln2	1.09804	0.976270129487386
Ei24	1.09682	0.723981389993227
Bckdhb	1.09273	0.776518547369218
Cab39l	1.09158	0.642565685390255
Vwa5a	1.09033	0.993953085677085
Pttg1ip	1.08835	0.863415110434037
Nid1	1.08651	0.725397634022599
Mid1ip1	1.08631	0.926597
Camk4	1.08416	0.876517069672909
Dcaf8	1.0835	0.791356694628251
Aplp2	1.08024	0.988034801543782
Tbcc	1.07957	0.935740810036717
Agfg2	1.0778	0.888728800413275
Rcn1	1.07725	0.954252754766048
Sfxn4	1.07596	0.277749
Eepd1	1.07581	0.879899750687465
Golph3	1.07436	0.728650684053471
Slc35a1	1.07418	0.314028829320791
Mrps25	1.0736	0.512011749752979
Slc33a1	1.07236	1
Snx11	1.07077	0.921198146293628
Tmem14a	1.0695	0.833014841937992
Prkar2b	1.06904	0.778881392238984
Ifnar1	1.06853	0.0436223454245062
Smpdl3a	1.06799	0.912894860241324
Pomk	1.06689	0.972482715730025
Kcnk18	1.06616	0.877888649358348
Mzt1	1.06535	0.937625971325259
Matn2	1.06532	0.960459273151298
Ptprr	1.06391	0.869140736544411
Zdhhc21	1.06313	0.923465078575565
Entpd3	1.06171	0.959130087031726
Trappc2	1.06041	0.801905739314496
Abhd14a	1.05716	0.785748878583379
Kiz	1.05567	0.973014199184795
Coprs	1.05498	0.934714067626312
Ssb	1.05478	0.623769135304523
Abca5	1.0537	0.891702906758154
Slc38a9	1.05237	0.569957481398924
Cdh18	1.05204	0.960217487720807
Xiap	1.05111	0.720829498914748
Ap3s1	1.05097	0.84698
Cd44	1.05064	0.960737488837253
Btbd3	1.04985	0.814801222614893
Aldh9a1	1.04768	0.869807323688315
Cyp2j6	1.04749	0.807038650052825
Fam126b	1.04722	0.447196014194924
Hrsp12	1.04698	0.838248
Etfa	1.04627	0.380271955295375
2410004B18Rik	1.04267	0.395862217976329
Dos	1.04239	0.805956157429066
Bmpr1a	1.04141	0.955999465941937
Ppap2b	1.03662	0.816560639877863
Pitpnm2	1.03445	0.627359583228196
Tmem87b	1.0338	0.913499457478718
Isyna1	1.03228	0.788296049550396
Zfhx3	1.03112	0.760619603457411
Msmo1	1.03067	0.727531272412118
Dok4	1.02886	0.820015415906951
Atg9a	1.0271	0.705023036245247
Tceal3	1.02709	0.808896025126128
Rnf208	1.02409	0.926784430950745
Herpud1	1.02177	0.878864972697898
Ube2q2	1.02041	0.843298413256668
Abtb2	1.0172	0.508985522682464
Prcp	1.01689	0.823184565415502
Cnot2	1.01346	0.745139026091364
Mbnl2	1.01314	0.762851956439013
Gna14	1.01309	0.753472861378069
Loh12cr1	1.01197	0.722706129882939
Deaf1	1.01051	0.781395309369366
Dmap1	1.00711	0.555823502293502
Mlxip	1.00677	0.0967216634977013
Col4a3bp	1.00647	0.615099646876277
Lyplal1	1.00275	0.973973659875438
Rfesd	1.00261	0.638576037770759
Zcchc18	1.00098	0.619448951519537
B4galt6	1.00063	0.596866983134251
Amotl1	-1.00247	0.00482218544350277
Gm6682	-1.00636	0.0194775702476421
Aen	-1.00646	0.00609269144245816
Smarcc1	-1.00757	0.0129186143144707
Arnt2	-1.00833	0.0109824778514321
Kdm2a	-1.00836	0.00250709354056111
Slk	-1.0085	0.0123772219813663
Gmppa	-1.00982	0.0173894335566365
Ubac1	-1.01035	0.00576447457740703
Ppp5c	-1.01194	0.00467477174671826
Gdap1l1	-1.0129	0.0164067636108288
Ap3b2	-1.01331	0.00316408158912629
Kcnq1ot1	-1.01417	0.00891496999676644
Ube2l6	-1.01646	0.00507018333467202
Atp2b4	-1.01822	0.026110753473815
Rps6kc1	-1.02059	0.0354071828507219
Chmp7	-1.02105	0.0162755361393914
Nop10	-1.02633	0.036391510339371
Copg1	-1.02737	0.00539400397282686
Ebp	-1.02868	0.0182100805758887
Dhx32	-1.03024	0.00234258084769723
Sema6d	-1.03297	0.0218992254880956
Smg7	-1.03352	0.0148982707905011
Tbc1d14	-1.0353	0.00729612902556287
Pih1d1	-1.03657	0.00157494131181868
Elavl3	-1.04027	0.0156110459087317
Zfyve19	-1.04072	0.0346114751196402
Unc45a	-1.04088	0.0129461961809674
Tenm4	-1.04089	0.0355936738902879
M6pr	-1.04219	0.0103719442418284
Pitrm1	-1.04614	0.0145351449958618
Mtss1	-1.04861	0.000833683750192105
Glrx5	-1.05029	0.0486030525030453
Fam53c	-1.05085	0.00672669098306777
Cpt1a	-1.05175	0.017110786403181
Rap2b	-1.05194	0.0142063545901849
Mfap3l	-1.05275	0.0148469599243903
Tuba4a	-1.05331	0.0152617740112473
Gm5512	-1.05395	0.0137267797727093
D17Wsu92e	-1.05476	0.0302357200894241
Slc25a20	-1.05554	0.0363300406212544
1110007C09Rik	-1.05707	0.0460655286631093
Ralb	-1.06056	0.0149640199368465
Kars	-1.06068	0.00290498055987531
Hgs	-1.06148	0.0190782768440632
Vars	-1.06232	0.0170352151188902
Fam20c	-1.06248	0.0125859782023721
Ptprs	-1.06474	0.014469802640253
Slc7a14	-1.06557	0.00779072185186858
Syvn1	-1.06778	0.0116542486982637
Enah	-1.06842	0.00329257081797862
Tspo	-1.06852	0.00900443446288746
Abca3	-1.06866	0.0090800105581309
Lancl1	-1.06929	0.011922121234868
Spsb1	-1.07068	0.029993911660365
A4galt	-1.0715	0.00478902401951187
Jak1	-1.07239	0.00494781126700117
Psmd11	-1.07279	0.00483781947195072
Opn3	-1.07349	0.0161309867069909
Ehd4	-1.07505	0.0146382921534233
Habp4	-1.07751	0.0152792121871587
Vat1	-1.07789	0.0453080295168691
Tpi1	-1.07877	0.017730958992182
Ahcy	-1.08105	0.0278751669104701
Mfhas1	-1.08108	0.0225191015194254
Faf1	-1.08306	0.0180415720910333
Tsc22d2	-1.0848	0.00862291323400866
Slc39a7	-1.08611	0.0215777478058011
Pcdh17	-1.08786	0.012504128025929
Pik3cd	-1.08869	0.0214417270988558
Arhgap22	-1.08964	0.0238404634487149
Serpinf1	-1.09024	0.0137820911946245
Axl	-1.09034	6.52047245663923e-05
Nefh	-1.09103	0.0104116299637909
Inpp1	-1.09213	0.0175478997699957
Pop5	-1.09279	0.0454976967933107
Tbc1d9b	-1.09472	0.0162095113457722
Nudt9	-1.10435	0.0144397824788323
Psmd8	-1.10489	0.0136321029745486
Macf1	-1.10843	0.00310258690517196
Nfkbib	-1.10978	0.058242279227208
Vps45	-1.11	0.00898943799851781
Htt	-1.11008	0.0311266708511635
Akt1	-1.11078	0.013218023547455
Tbc1d19	-1.11167	0.00190664484623126
Ttyh2	-1.1124	0.0127792371969448
Pde2a	-1.11249	0.0166127592134193
Cltb	-1.11353	0.00757012952625391
Arl16	-1.11934	0.010126982823584
Prmt7	-1.1212	0.00603959539624865
Gpr19	-1.12153	0.0570608636930724
Elof1	-1.12789	0.063352673418502
Them6	-1.12861	0.0178779637153421
Dhps	-1.13549	0.0132405556609878
Gm4737	-1.13716	0.0240299130819606
Stat5b	-1.13871	0.0236247958872741
Rtn4	-1.14108	0.00843270394057605
Prr13	-1.14225	0.00675360578886641
Vps9d1	-1.1427	0.0016163127674339
Rab31	-1.14633	0.0078117594333077
Gga3	-1.15002	0.0134099850559434
Ktn1	-1.15159	0.00455104087090796
Pim3	-1.15317	0.00448189163423041
Znhit3	-1.15367	0.00822154282968279
Gnl2	-1.15612	0.000467617404215748
Epn1	-1.1562	0.0064758158020749
Tmem179	-1.15949	0.00750842103807259
Zfp664	-1.1601	0.0179309059585799
Azin1	-1.16345	0.00863304194003156
Ubqln2	-1.16414	0.00767198266291547
Ehbp1	-1.16414	0.00318998483957567
Riok3	-1.16626	0.00480852442915902
Sort1	-1.16764	0.0188472764014405
Ftsj3	-1.16963	0.0061101012264102
Rnf111	-1.17054	0.0411908204140892
Ipo5	-1.17198	0.00100719361051294
Maged1	-1.17317	0.00829239424105432
Twf2	-1.17357	0.0111685079331737
Ptp4a3	-1.1736	0.0263806748747593
Gga2	-1.17378	0.00487146937001481
Rtn1	-1.17436	0.0160475671821366
Atad3a	-1.17604	0.00226008791025667
Pde4dip	-1.17664	0.00755184931000141
Akap13	-1.17712	0.0125633177312894
Ipo4	-1.17891	0.000612710837302299
Slc45a1	-1.18099	0.00929571494492154
Wars	-1.18105	0.00352812238318867
Gabrg1	-1.18168	0.00993103111964599
Ttc37	-1.18327	0.0208174153031567
Tacc2	-1.18332	0.0172054809157774
Ankrd13b	-1.18379	0.0361455832976231
Als2	-1.18486	0.00292323422229135
Rpl24	-1.18531	0.0202686866980258
Cacng5	-1.18642	0.0262614709254145
Rnf145	-1.1869	0.0338870065819142
Sept5	-1.18692	0.0142717907731542
Mapk14	-1.18929	0.0189263484762451
Sptb	-1.19158	0.0106338649432062
Cep104	-1.19322	0.0215676580091831
Agtpbp1	-1.1934	0.00928191863859473
Slc38a1	-1.19369	0.00429509536641071
Sptbn2	-1.19443	0.00457434939256629
Ak2	-1.19564	0.0405740794696127
Pak1ip1	-1.19791	0.00593137936394306
Pdrg1	-1.20034	0.00378030571694732
Rassf1	-1.20123	0.0063866980909637
Sh3kbp1	-1.2053	0.00791242821519877
Psmc4	-1.20681	0.00376842364415364
Plxna2	-1.2084	0.0103402249857856
Bcar1	-1.20934	0.00671326297292785
Pkm	-1.21129	0.00597104424298778
Myadm	-1.21284	0.00394740339740485
Atg2a	-1.21497	0.0211828822645681
Tsc22d1	-1.22088	0.00491911158518366
Limk2	-1.22149	0.00392239504590675
Ext2	-1.22463	0.0173463563983391
Ppap2c	-1.22468	0.0103053917538515
Thy1	-1.2247	0.0364683687559391
Snap91	-1.22475	0.00957628054058202
5031439G07Rik	-1.22515	0.0194774141864202
Usp5	-1.22554	0.00429271519852248
Epb4.1l1	-1.22561	0.0353363308061519
Nono	-1.2283	0.00628968954265463
Tln1	-1.22903	0.00499312818546671
Crmp1	-1.22958	0.0124200720518526
Wdr81	-1.23035	0.0133754042691876
Cttn	-1.23058	0.00585408937368048
Gpc1	-1.23306	0.0155759001105511
Fndc3a	-1.23309	0.00210239319654515
Trim47	-1.23418	0.0171774780292907
Hpcal1	-1.23855	0.00707270199503984
Ano10	-1.24085	0.00899673075331309
Eif2b4	-1.24201	0.0227340707582002
Lgals1	-1.24325	0.0594483561185187
Plec	-1.24436	0.0121246411338628
Aspscr1	-1.24464	0.0497762416142327
Nckap1	-1.24521	0.0172417544211174
Srm	-1.24685	0.0135454823202457
Csnk1e	-1.2474	0.0123839005859807
Eif4e2	-1.25283	0.0104798937977696
Vps36	-1.25398	0.0203610893372612
Tmem256	-1.25668	0.0213226993854146
Ypel3	-1.25777	0.0188926109232808
Rapgef1	-1.2586	0.000492332432413867
Sumf1	-1.25944	0.0244405232160342
Ppa1	-1.26042	0.00750513729361446
Atp6v0a2	-1.26393	0.00981059417712982
Anp32a	-1.266	0.000330401073003861
Supt5	-1.26618	0.0229432813721907
Cluh	-1.26769	0.0139724045357886
Hars	-1.26842	0.00925020140593635
Pld3	-1.26914	0.012301505672366
Tubb2a-ps2	-1.27116	NA
Cd63	-1.27281	0.00744614491538464
Tnfrsf21	-1.27581	0.00175120196855449
C1qtnf1	-1.27604	0.0124597929969432
Fbxw11	-1.27785	0.00487560032363621
Pcolce2	-1.27807	0.000289858585797775
Pex5	-1.28023	0.00975441518353792
Cyfip2	-1.2873	0.00654841330102129
Aplp1	-1.28829	0.0112384237566526
Msra	-1.2889	0.0205867137539055
Ergic1	-1.28951	0.00944711116518826
Chmp1b	-1.28964	0.00826851411028184
Trim3	-1.29261	0.00386782892615345
Tmem63c	-1.29895	0.00228231922401578
Sarm1	-1.29906	0.0150091143792951
Grk6	-1.29907	0.0338394204569458
Rnf10	-1.30159	0.00372297948538547
Ptpro	-1.30555	0.00298904360264807
Plxna1	-1.30828	0.00459617
Rnf25	-1.31018	0.0287330716596471
Nceh1	-1.31336	0.0091455821334957
Robo1	-1.31367	0.00260655321396686
Ngfr	-1.31396	0.0109691742855403
Ermp1	-1.31481	0.0189498583914653
Fbxo2	-1.31753	0.0296131651566605
H2afj	-1.3206	0.0878186775095837
Bod1	-1.32208	0.0219945878829015
Txndc17	-1.32311	0.00589885694552028
Ggct	-1.32431	0.0365955831475867
Plod3	-1.32504	0.0188344301024569
Ptpn1	-1.32537	0.00263961207584884
Abhd2	-1.32743	0.0125839956402056
Eef1b2	-1.32948	0.00555821763597164
Mctp2	-1.33206	0.0175466012486226
Cish	-1.335	0.0121930772933485
Stmn2	-1.33798	0.00485392873904689
Exoc6b	-1.33852	0.0104653237864759
Hid1	-1.34093	0.00212386720672675
Syne1	-1.34114	0.00157082380204276
Slc17a7	-1.34125	0.00230709920840633
Ccdc92	-1.34214	0.031100179616291
Gas6	-1.34259	0.00777831027470111
Clip4	-1.34343	0.00624293689930888
Ppp1r12a	-1.34386	0.00194865803077626
Dnpep	-1.345	0.0230464950441907
Nsun4	-1.34667	0.00274816708956327
Rundc3a	-1.35292	0.00787722813888347
Wbp1l	-1.35567	0.0161855979853833
Ppp1r16a	-1.36059	0.00139837478951543
Arpc3	-1.36101	0.0291449274184102
Fhl1	-1.36132	0.0157528035227087
Slco5a1	-1.36327	0.0158050605044892
Iqsec3	-1.36397	0.0347992271181885
Gemin5	-1.36765	0.00534484637379595
Zfp68	-1.3677	0.0245577959977239
Tcaf1	-1.36862	0.0115828450240689
Blmh	-1.37092	0.0059873666952871
Them4	-1.37152	0.0287553901947337
Maz	-1.3741	0.0160386136699838
Cyb5r3	-1.37787	0.0110465455796158
Cpne6	-1.3784	0.0106804
Tifa	-1.37884	1.80896097823346e-05
Shc2	-1.37914	0.00817819818430998
Nfasc	-1.3853	0.00871838797392577
Ifrd1	-1.3862	0.00423689150278439
Alas1	-1.38936	0.00523961539278606
Rnf115	-1.39427	0.0264027889911211
Cox19	-1.39477	0.0131470116808543
Pdlim1	-1.396	0.0154176268894554
Gm11549	-1.39667	0.0162334002757919
S100a10	-1.3982	0.0188881061751288
Polr1a	-1.40375	0.0061257079292012
Plekha2	-1.40481	0.00542291354015378
Slc11a2	-1.411	0.00958032940536691
Ntrk3	-1.41135	0.0140424468606517
Mark2	-1.41328	0.0291853
Bin1	-1.41336	0.00252382681656171
Podxl2	-1.41451	0.0198673885471539
Ssh1	-1.41455	0.0283413207799379
Lgals3	-1.41808	0.0110792388710974
Cyth2	-1.42387	0.029644805593533
Fxyd7	-1.42403	0.0169496992029916
Sytl2	-1.42554	0.00792154409536994
Ppp1r12c	-1.42868	0.00603789265097698
Pacs1	-1.42886	0.0045447180860112
Ctsd	-1.432	0.0188231456871483
Mettl7a3	-1.43255	0.0295141565989985
Phlda3	-1.43271	0.0185687050144739
Snx21	-1.43348	0.00365617984840638
Grb2	-1.44068	0.0105380324463782
Egfl7	-1.44125	0.0600581364213992
Map2	-1.44203	0.0064535266934358
Slc7a6	-1.443	0.0126599494820644
Ano4	-1.45437	0.00141875891718357
Rnf19b	-1.45821	0.0120242204568217
Lmtk2	-1.46565	0.0157735477774885
Neurl4	-1.46605	0.00083161028425216
Tubb2b	-1.47354	0.00458176270798061
Eif3b	-1.47513	0.0105747654946893
Stbd1	-1.47699	0.0169187057648149
Qsox1	-1.47966	0.0045430795642305
Miat	-1.48248	0.0042479334818375
Man2a2	-1.48371	0.0268068781779879
Pdlim7	-1.48502	0.0053852341926115
Etl4	-1.49151	0.00731562850973011
Slc2a1	-1.49164	0.00131755851671356
Glipr2	-1.49279	0.00139291282942666
Pdcl3	-1.49675	0.0164636355059821
Nav2	-1.49967	0.00160306935326437
Ints1	-1.50068	0.0129529545015803
Plbd2	-1.5032	0.00923725269348941
Scn4b	-1.50402	0.0115623283626892
Pcsk1	-1.50798	0.00497722161280856
Sun2	-1.50808	0.0224991023644774
Clic1	-1.50817	0.0040382727736995
Ppp4r1	-1.51028	0.0160028013301423
Mapk6	-1.51262	0.00643868062351338
Cadm3	-1.5138	0.0131965935793869
Uhrf1bp1	-1.51584	0.0119531573153288
Fam160a2	-1.51968	0.00305292013260672
Arhgef15	-1.51979	0.00149352022176297
Ptpn23	-1.51988	0.00557373897217428
Itgb1	-1.52651	0.00669788484944711
Hdac6	-1.52671	0.0246529154743271
Crtac1	-1.52764	0.0208878080421427
Lynx1	-1.52985	0.00443644720167713
Nrp1	-1.53324	0.00239356661863077
Cntn2	-1.53741	0.00383157989793892
Thsd7a	-1.54217	0.0021116057734194
Aars	-1.55889	0.0069970591525742
Tubb2a	-1.56109	0.00974000584782486
Znrf1	-1.56493	0.00829698758913988
Slc4a2	-1.56538	0.0230257769753469
Prdx4	-1.56709	0.00656136375690641
Wsb1	-1.56949	0.00132878709586659
Med22	-1.5704	0.00740053759637493
Rian	-1.57096	0.00226822593661313
Uap1	-1.57496	0.0125949461887912
Flt3	-1.57855	0.0107764369692481
Tmtc4	-1.58059	0.00222438090381094
Pde1c	-1.58777	0.00104963366976485
Sympk	-1.58924	0.00916098552834421
Stxbp5l	-1.58939	0.00797685992527031
Akap6	-1.59444	0.00276703309456416
Cib2	-1.59828	0.00890783302107945
Dtnbp1	-1.60878	0.0292183357690301
Dusp1	-1.61211	0.00490769374298672
Tmbim1	-1.61349	0.0198194446441426
Tubb3	-1.61361	0.0131411319373809
Ackr1	-1.61627	0.00757352365634523
Esyt1	-1.621	0.0155996020148919
Plat	-1.62348	0.00851785438765407
Map6	-1.62349	0.00286879875182133
Prkab2	-1.62477	0.00300488721263192
Lins	-1.62875	0.00207432096449445
Fam214b	-1.62993	0.0319326289543251
Hsd17b7	-1.63461	0.00400346563836196
Rab11fip5	-1.6411	0.00754065668271364
Cdh2	-1.64413	0.00630620695292228
Plcb4	-1.64611	0.00995050204320636
Prosc	-1.65181	0.0109958
Elac2	-1.65424	0.00601284998382956
2900026A02Rik	-1.66043	0.00344337345464363
Rrp12	-1.66366	0.0029123164811734
Rasl10b	-1.67378	0.00259324068796352
Clic4	-1.67561	0.00320381501871725
Tmem159	-1.67973	0.0280466377002796
Cic	-1.68041	0.0118062523432297
Slc6a17	-1.68738	0.00182700579044037
Mcam	-1.68867	0.00651501830967549
Glrx	-1.69533	0.00117288902537949
Rprm	-1.69708	0.0063718850167207
Slc37a1	-1.70528	0.00994144825238152
Apba2	-1.71211	0.00998726018146223
Mkl1	-1.71688	0.00685913648037506
Otud7b	-1.71975	0.0177805266439764
Lonp1	-1.7253	0.00968125578355372
Rcbtb1	-1.727	0.0050367611560409
Ctsz	-1.72793	0.00964429306259595
Nlgn2	-1.73024	0.0306333023655402
Avpi1	-1.73601	0.00814943620230646
Odc1	-1.7429	0.00126305549760564
Mtus2	-1.75381	0.00276437220872583
Sema4f	-1.75678	0.0161030261561427
Bean1	-1.76049	0.0155208907982702
Prss12	-1.76886	0.0155282339173227
Bdnf	-1.77173	0.00599572268801485
Jup	-1.77583	0.0153549106060278
Uck2	-1.77605	0.00484441987026341
Stom	-1.78659	0.0041320812164598
C030006K11Rik	-1.7908	0.000797952089389486
Sema3c	-1.80484	0.00266542673077363
Trim16	-1.80591	0.000892864055119791
Dffa	-1.81019	0.0102774754428265
3110002H16Rik	-1.81376	0.00290596567820156
Drp2	-1.82777	0.000747513395132793
Trex1	-1.82882	0.00919703620542733
Dlg2	-1.82948	0.00597117365851174
Atp8a2	-1.82995	0.0114226037149538
Blvrb	-1.83035	0.0478206582350599
Cdhr1	-1.83386	0.0150405467395287
Txnrd3	-1.83442	0.0141396127291609
Wfs1	-1.84356	0.00413516853716089
Adora2b	-1.84364	0.00434798402206538
Ankrd45	-1.84555	0.000369628513815834
Sowahc	-1.84964	0.00294383085051342
Fuca2	-1.85229	0.00198744577159859
Rnh1	-1.8544	0.00755596357884314
Ano6	-1.85551	0.00271675557019224
Arid5b	-1.85612	0.00351072889392667
Pnp	-1.85863	0.00116074891007023
Tnfrsf1a	-1.87165	0.00357841231131839
Parp3	-1.87814	0.0115339222090788
P2rx5	-1.88955	0.000453807351697311
Fbxw8	-1.89277	0.0165718810077278
Arid5a	-1.89678	0.0217182118780864
Arrb1	-1.89719	0.0108599605424651
Prkcdbp	-1.89834	0.00314606914383608
Hist1h1c	-1.90143	0.00372559223347313
Adck4	-1.91151	0.00175844298330807
Esd	-1.91287	0.00375715459789616
Rgs5	-1.91737	0.0120745072308533
Il4ra	-1.9212	0.0186771409250087
Apool	-1.92816	0.000786844184258007
Mt2	-1.92847	0.0182060123566139
Fam129b	-1.93393	0.00258815783574884
Kcnq2	-1.9342	0.0109705890503677
Wrnip1	-1.95516	0.0200394821723152
Zmym3	-1.95642	0.007950955978827
Dysf	-1.95695	0.00417275335010237
Stard10	-1.95767	0.021253650300843
Pkib	-1.95998	0.00993408394465456
BC022687	-1.96112	0.000209665164590866
Smyd5	-1.97374	0.0239538507617284
Arhgdig	-1.98127	0.0207521092224687
Bcam	-1.98234	0.00617788013642528
Slc6a19	-1.98471	0.00390621597254881
Abcb6	-1.98587	0.0152304025058759
Meg3	-1.98978	0.00555092143521996
Sez6l2	-1.9945	0.0172648014208902
Arhgef40	-1.99587	0.0096551817301167
1700025G04Rik	-2.00341	0.00221785473775049
Pip5kl1	-2.00588	0.00269962168106541
Slc29a2	-2.00903	0.0176703680292799
Mad2l2	-2.02072	0.0122717112517496
Slc1a4	-2.02477	0.00154078476400654
Pcnx	-2.02584	0.0132922588285181
Sel1l3	-2.02912	0.00308205630258707
Bgn	-2.02925	0.000636802163223371
Jun	-2.0326	0.00117246695838769
Sdc1	-2.03487	0.00942319997950036
Rnase4	-2.03795	0.0260809949624419
Vat1l	-2.03999	0.0110937875056953
Grwd1	-2.04903	0.00289446209253041
Cela1	-2.05122	0.0133072690801903
Pcdhac1	-2.0551	0.00687073459586984
Rasgrf2	-2.07988	0.00975641543500017
Fndc4	-2.0873	0.0533182868298429
Sorcs3	-2.08797	0.00039159220012619
Vgf	-2.10358	0.008118177927251
Ptprn	-2.10786	0.0103147510256543
Dbn1	-2.10827	0.00519934112347264
Col5a2	-2.12793	0.0208458154791367
Bach1	-2.12887	0.0135524844491776
Itpr1	-2.13217	0.00371379397703298
Hn1	-2.13531	0.0041067149502565
Pvrl4	-2.15282	0.0183507308197116
Slc41a2	-2.15826	0.00237931779972822
Tm4sf1	-2.15992	0.00779506535614272
Nrip1	-2.16142	0.0152297267265358
Slc41a3	-2.18268	0.0100282254063618
Cacna2d1	-2.18303	0.00410656403612042
Lrrc17	-2.18345	0.0133471978920477
Scpep1	-2.19526	0.0116855272020376
Zak	-2.19754	0.00101689389051218
Phactr2	-2.21146	0.00517336573267513
Csdc2	-2.22386	0.00560583507223233
Rcc1	-2.22579	0.00201805193049331
Lrrfip1	-2.22822	0.000468489003598194
Ap1s1	-2.22887	0.00218153338777483
Stat5a	-2.22906	0.00543465671110133
Tgfbr1	-2.23728	0.0499407985766065
Rnf150	-2.24282	0.00266768748982671
Myo10	-2.24861	0.000863206796811955
Adamts1	-2.25221	0.00631603012006887
Adam15	-2.26345	0.0135183826362494
D430019H16Rik	-2.28998	0.00646337174036771
AI414108	-2.30141	0.00278443635033254
Ell2	-2.3249	0.00058663201083986
Inf2	-2.33583	0.000786805421688408
Gpr158	-2.33794	0.0034886328535827
Slc27a4	-2.33867	0.000661567020171727
Stac2	-2.34089	0.0213063041616407
Limd1	-2.35381	0.00647082170979596
Abca1	-2.35792	0.00116470807656377
Igfbp3	-2.35909	0.0163901882877214
Tet3	-2.37305	0.0021341594438995
Cers6	-2.37324	0.0224992685700151
Klf6	-2.39399	0.010737379472435
Asic1	-2.40332	0.0109109989139595
St3gal1	-2.41642	0.000841031121179947
Gpsm1	-2.47273	0.00819554462303207
Irs2	-2.48471	0.00697541874024621
Rnf122	-2.48878	0.00799758920817817
Rhoc	-2.4966	0.00650306336236428
A830010M20Rik	-2.50342	0.00758880595115363
Acads	-2.51883	0.000116663763493063
Rcan1	-2.57257	0.00496261272083176
Pde4b	-2.58177	0.00481526537846855
Syndig1	-2.58278	0.0301419191477069
Ncan	-2.58597	0.00424661648868352
S100a11	-2.58897	0.0202388992216908
Zyx	-2.60382	0.0101589280121788
Tspan9	-2.62005	0.00532325784463616
Tnik	-2.62162	0.00590328915853755
Slc4a8	-2.62822	0.00357567211708454
Cckar	-2.64669	0.0194431371281677
Msh6	-2.6558	0.0112680519172393
Fam26e	-2.66379	0.00881545664576577
Clstn3	-2.66546	0.0202864106319308
Pfkfb4	-2.68073	0.00860268805129194
Gfra1	-2.68556	0.00275939215040988
Col5a3	-2.68682	0.00195739370133807
Scn2b	-2.7111	0.00656447078228672
Tmem43	-2.72355	0.00873591504239313
Ccdc172	-2.72758	0.0204259404902359
Hspb1	-2.72922	0.00813072449235674
Mpz	-2.72983	0.0104211565405335
Tnfrsf12a	-2.73888	0.0116455257327969
Sbno2	-2.7441	0.00309338792167935
C2cd2	-2.7506	0.00274499968009512
Srxn1	-2.76441	0.00745670058206338
Lppr4	-2.76476	0.000602642181256385
Prkcb	-2.77215	0.00115917122408082
Nsg1	-2.77853	0.0067207974671617
Asic3	-2.79174	0.0178437667023779
Ubn1	-2.81746	0.00766840035434369
Gm9866	-2.82269	0.0111597978765273
Dgat2	-2.82437	0.0131091350195868
2410131K14Rik	-2.83046	0.009914185297064
Pmaip1	-2.84079	0.000573804869349659
Crem	-2.84511	0.00154163397992657
Ano1	-2.84897	0.000288441723824917
Zfp367	-2.94519	0.00320742586053402
Gadd45g	-2.97265	0.00706779328193186
Epb4.1l4a	-3.00529	0.00054302133215578
Cyp4b1	-3.03718	0.00369962852737338
Il13ra1	-3.07727	0.00900462433397342
Rnd1	-3.07909	0.0081020423405338
Mapkbp1	-3.10229	0.00543058601843838
Plaur	-3.10878	0.0134580069732507
Gpr153	-3.14981	0.00854808681398689
Fads3	-3.15507	0.000765528061674736
Pappa	-3.15896	0.0128002138057738
Gadd45a	-3.20856	0.0174055597337682
Mmp16	-3.22169	0.00277716942949313
Serpinb1b	-3.26717	0.0434199093296808
Il31ra	-3.27093	0.00051034927589455
Rhoq	-3.27315	0.00815112766895487
Plin2	-3.28634	0.00382755951487634
Gfra3	-3.29417	0.00503960624099276
Itga7	-3.2967	0.00642186762672858
Sox11	-3.35379	0.00368950629656029
Map7d1	-3.36161	0.00621939608883504
Chst2	-3.39346	0.00118395007720229
Mcm6	-3.39476	0.00449162965453065
Plxna4	-3.40616	0.000226609742218775
Lrrc20	-3.43528	0.000648751213140009
Abcg2	-3.54387	0.00799350772304241
Casp3	-3.56586	0.000356571855732346
Flrt3	-3.56697	0.00450784323910591
Mfge8	-3.57741	0.000796511267509015
Adam8	-3.57803	0.00299814233174789
Mdga1	-3.6001	0.0114859048649133
Nrp2	-3.65521	0.00466134655994088
Camk1	-3.71868	0.00681863122504256
Arhgap42	-3.75948	0.00470946764774871
Col6a3	-3.79126	0.0167174393556979
Tmem88b	-3.79805	0.000395189960070708
Gap43	-3.80282	0.00196030415292936
St6galnac4	-3.81594	0.0183676584350193
Ets2	-3.83137	0.00657950551708342
Acvr1	-3.83811	0.00327173345377174
Serpinb1a	-3.83849	0.00258864155473171
Phlda1	-3.9426	0.00647831514515984
Fscn1	-3.95573	0.00267615304714952
Prr15	-3.97238	0.00715984168427131
Cdkn1a	-4.22976	0.00411566751148462
Bmp1	-4.32269	0.0174267141551159
Nfil3	-4.48091	0.00110538943913341
Galnt9	-4.51716	0.0216011452022602
Car3	-4.61451	0.00227581565834856
Mchr1	-4.62106	0.000643819732093487
Akr1b8	-4.66147	0.00583923826309773
Cyp1b1	-4.66406	0.00127948628893593
Plcd1	-4.66812	0.00300946902837407
Xdh	-4.6821	0.0055143518241072
Sema6a	-4.72239	0.00512132417361066
Mrgprb4	-4.7831	0.00157636178484089
Trp53i11	-4.86683	0.00121729177577146
Gpr151	-4.89437	0.0033986100186767
Sez6l	-4.98709	0.0033141181720362
Gstm2	-5.04649	0.00291852969246198
Csf1	-5.08531	0.00169826994615163
Gpr133	-5.20405	0.00545835478566414
Stmn4	-5.2678	0.00290734271439375
Fgl2	-5.40322	0.000378594375000318
Ecel1	-5.53983	0.00573153975794172
Tubb6	-5.67216	0.00466312937847646
Adcyap1	-5.70759	0.0058444079096035
Pappa2	-5.84225	0.00153076215039438
Cryba2	-5.849	0.00466146541182055
Serpinb1c	-6.01836	0.00109783335590585
Angptl2	-6.16848	0.00435884159734667
Wfdc3	-6.17148	0.00250453040996645
Smim3	-6.17478	0.000170569227258444
Star	-6.27849	0.00765430676720691
Itpkc	-6.37363	0.0150721124718555
Procr	-6.55209	0.00151373241541264
Fxyd5	-6.63585	0.0113165880238759
Ccl7	-6.79928	0.00508565829570073
Atf3	-6.88641	0.00405533840813288
Prokr2	-6.91535	0.00169258700936448
Lmo7	-7.03572	8.93570097033614e-05
Flnc	-7.30698	0.00972802266932837
Fst	-7.60936	0.0238983448398751
Fgf3	-7.63244	0.00836709963206372
Sprr1a	-8.19816	0.00681977040307846
Ctla2a	-8.64851	0.0092632626834801
Npy	-8.80224	0.0166733153297756
Gal	-9.23211	0.00412170211508411
Nts	-9.63663	0.0021489900677566

## Sheet: Supplementary Table 2
gene symbol	module	GO of class I genes
Mrgpra1	class 1	Term	PValue	Genes
Gnao1	class 1	GO:0006812~cation transport	1.990348898011675E-5	SLC36A1, FXYD2, KCNT1, TRPC3, KCNN1, TRPC6, ATP1B3, TRPA1, SCN11A, KCNG3, CAMK2A, KCNMB1, SCN10A
Dgkz	class 1	GO:0030001~metal ion transport	2.5088980491414393E-5	FXYD2, KCNT1, TRPC3, KCNN1, TRPC6, ATP1B3, TRPA1, SCN11A, KCNG3, CAMK2A, KCNMB1, SCN10A
Smim5	class 1	GO:0006811~ion transport	1.0878931186487381E-4	SLC36A1, FXYD2, KCNT1, TRPC3, KCNN1, TRPC6, ATP1B3, TRPA1, SCN11A, CHRNA6, KCNG3, CAMK2A, KCNMB1, SCN10A
Rab27b	class 1	GO:0015672~monovalent inorganic cation transport	2.3423166240417342E-4	SLC36A1, FXYD2, KCNT1, KCNN1, ATP1B3, SCN11A, KCNG3, KCNMB1, SCN10A
Kcnt1	class 1	GO:0006813~potassium ion transport	0.001781067685169836	FXYD2, KCNT1, KCNN1, ATP1B3, KCNG3, KCNMB1
Prkce	class 1	GO:0009968~negative regulation of signal transduction	0.0023812235081840977	PRKCA, DGKZ, ADRBK1, RGS8, FRZB, PTEN
Gnaq	class 1	GO:0010648~negative regulation of cell communication	0.0034211426542292353	PRKCA, DGKZ, ADRBK1, RGS8, FRZB, PTEN
Mrgpra9	class 1	GO:0007212~dopamine receptor signaling pathway	0.005217389015423751	GNAL, GNAO1, GNAQ
Adrbk1	class 1	GO:0044057~regulation of system process	0.023941058008760535	PRKCA, SNCG, GNAO1, ADRBK1, CAMK2A
Scn11a	class 1	GO:0007242~intracellular signaling cascade	0.026006759107991637	PRKCA, PRKD1, GNAL, PLCB3, KSR2, GNAQ, DGKZ, DGKH, FGF13, PRKCE, RAB27B
Samsn1	class 1	GO:0006816~calcium ion transport	0.028258427683071418	TRPC3, TRPC6, TRPA1, CAMK2A
Acpp	class 1	GO:0008016~regulation of heart contraction	0.030291166059156865	PRKCA, GNAO1, ADRBK1
Paqr5	class 1	GO:0006814~sodium ion transport	0.03070644177932822	FXYD2, ATP1B3, SCN11A, SCN10A
N28178	class 1	GO:0031349~positive regulation of defense response	0.03851874964766712	PRKCA, CD47, CADM1
Tmem151b	class 1	GO:0055085~transmembrane transport	0.0390550078208181	SLC45A3, TRPC3, TRPC6, SLC16A12, TRPA1, SCN11A, KCNG3
Csrnp3	class 1	GO:0006793~phosphorus metabolic process	0.044871044814904726	GPD1L, PRKCA, PRKD1, PTPN9, KSR2, ADRBK1, INPP4A, PRKCE, PTEN, CAMK2A
Isl2	class 1	GO:0006796~phosphate metabolic process	0.044871044814904726	GPD1L, PRKCA, PRKD1, PTPN9, KSR2, ADRBK1, INPP4A, PRKCE, PTEN, CAMK2A
Cadm1	class 1	GO:0014059~regulation of dopamine secretion	0.04797339690747005	SNCG, CHRNA6
Rbms1	class 1
Mrgpra4	class 1
Rnf144a	class 1
Prkca	class 1
Samd14	class 1
Rgs8	class 1
Cd55	class 1
A3galt2	class 1
Cd47	class 1
Ctxn3	class 1
Mrgpra3	class 1
Mrgpra6	class 1
Mal2	class 1
F2rl2	class 1
Rnf7	class 1
Ldb2	class 1
Dgkh	class 1
Scn10a	class 1
Kcnn1	class 1
Gnal	class 1
Inpp4a	class 1
Unc119	class 1
Nrn1	class 1
Fgf13	class 1
Fam189b	class 1
Tshz2	class 1
Dock11	class 1
Frzb	class 1
Amigo3	class 1
Atp1b3	class 1
Klhl5	class 1
Prdm12	class 1
Nol4l	class 1
Clgn	class 1
Fez1	class 1
St6gal2	class 1
Gpd1l	class 1
Slc36a1	class 1
Trpa1	class 1
Kcng3	class 1
Trpc6	class 1
Chrna6	class 1
Syt9	class 1
Mrgpra2a	class 1
Tusc3	class 1
Wipf3	class 1
Ly86	class 1
Trpc3	class 1
Eml1	class 1
Ppp1r2	class 1
Ptpn9	class 1
Mrgprb5	class 1
Sncg	class 1
Htr4	class 1
Atg9a	class 1
Pten	class 1
Ksr2	class 1
Tex2	class 1
Ebf3	class 1
Nedd4l	class 1
Fxyd2	class 1
Kcnmb1	class 1
Plcb3	class 1
Camk2a	class 1
Syt7	class 1
AI413582	class 1
Ckap5	class 1
Kbtbd11	class 1
Ankrd13d	class 1
Fmnl1	class 1
Rspo4	class 1
Insm2	class 1
Bag2	class 1
Slc16a12	class 1
Slc45a3	class 1
Pde6d	class 1
Tnr	class 1
Prkd1	class 1
Cds2	class 1
Mcu	class 1
Magi3	class 1
Serpinb1a	class 4	GO of class IV genes
Avpi1	class 4	Term	PValue	Genes
Hspb1	class 4	GO:0007157~heterophilic cell adhesion	0.006633327420664206	CADM3, CD164, MCAM
Sec22b	class 4	GO:0030334~regulation of cell migration	0.014793852228560016	IRS2, CLIC4, CSF1, THY1
Csf1	class 4	GO:0043085~positive regulation of catalytic activity	0.015377444377163499	CSF1, SPHK1, CISH, AVPI1, ADCYAP1, THY1
Tsc22d2	class 4	GO:0045859~regulation of protein kinase activity	0.020314544488321633	CSF1, SPHK1, CISH, AVPI1, THY1
Plat	class 4	GO:0051270~regulation of cell motion	0.022037045692571807	IRS2, CLIC4, CSF1, THY1
Thy1	class 4	GO:0043549~regulation of kinase activity	0.022522166542593803	CSF1, SPHK1, CISH, AVPI1, THY1
Phlda1	class 4	GO:0042325~regulation of phosphorylation	0.0230998285167797	CSF1, JUN, SPHK1, CISH, AVPI1, THY1
Cadm3	class 4	GO:0040012~regulation of locomotion	0.023680008861390316	IRS2, CLIC4, CSF1, THY1
Stxbp5l	class 4	GO:0051338~regulation of transferase activity	0.02527678591422234	CSF1, SPHK1, CISH, AVPI1, THY1
Flt3	class 4	GO:0019220~regulation of phosphate metabolic process	0.026586614937275387	CSF1, JUN, SPHK1, CISH, AVPI1, THY1
R3hcc1	class 4	GO:0051174~regulation of phosphorus metabolic process	0.026586614937275387	CSF1, JUN, SPHK1, CISH, AVPI1, THY1
Mcam	class 4	GO:0044093~positive regulation of molecular function	0.02827732057720093	CSF1, SPHK1, CISH, AVPI1, ADCYAP1, THY1
Cish	class 4	GO:0045860~positive regulation of protein kinase activity	0.032204111660541365	CSF1, SPHK1, CISH, AVPI1
Slc6a8	class 4	GO:0033674~positive regulation of kinase activity	0.03628649282041212	CSF1, SPHK1, CISH, AVPI1
Azin1	class 4	GO:0051347~positive regulation of transferase activity	0.039882775496366665	CSF1, SPHK1, CISH, AVPI1
Sprr1a	class 4
Cela1	class 4
Irs2	class 4
Cdc42ep2	class 4
Sh3kbp1	class 4
Rasl10b	class 4
Txndc17	class 4
Lrrfip1	class 4
Epb4.1l4a	class 4
Sphk1	class 4
Nek6	class 4
Serf2	class 4
Atf3	class 4
Mt2	class 4
Ube2k	class 4
Hist1h2bc	class 4
Plcd1	class 4
Ndrg2	class 4
Limd1	class 4
Anp32a	class 4
Hist1h1c	class 4
Psmd8	class 4
Enah	class 4
Star	class 4
Speg	class 4
Ctsd	class 4
Palm3	class 4
Slc1a4	class 4
Plin2	class 4
Gpr153	class 4
Ackr1	class 4
Wfs1	class 4
Inf2	class 4
Eif1b	class 4
Shisa4	class 4
Procr	class 4
Zfp367	class 4
Mpp7	class 4
Lynx1	class 4
Metrnl	class 4
Fam155a	class 4
Slc4a2	class 4
Prosc	class 4
Ell2	class 4
Slc29a2	class 4
Csrp1	class 4
Mocs2	class 4
Bmp1	class 4
Cfl2	class 4
Prkab2	class 4
Wsb1	class 4
Crem	class 4
Slc25a3	class 4
Adcyap1	class 4
Cd63	class 4
Cyb5r3	class 4
Jun	class 4
Akr1b8	class 4
Snn	class 4
Plekha2	class 4
Smim3	class 4
Fgl2	class 4
Vps26a	class 4
Yes1	class 4
Slc22a23	class 4
Sept9	class 4
Arhgap42	class 4
Tubb6	class 4
Cd164	class 4
Esd	class 4
Prss12	class 4
C2cd2	class 4
Cd59a	class 4
Cnbp	class 4
Mfap3l	class 4
Map7d1	class 4
Chst2	class 4
Mpc1	class 4
Clic4	class 4
Parp3	class 4
Arhgef40	class 4
Nsg1	class 4
Csdc2	class 4
Sema6a	class 4
Crmp1	class 3	GO of class IIII genes
Tubb2b	class 3	Term	PValue	Genes
Fam129b	class 3	GO:0016044~membrane organization	0.0025409044418640077	MFN2, NRAS, SH3GLB1, AP3B2, LMNA, PEX5, EHD1
Rnase4	class 3	GO:0007006~mitochondrial membrane organization	0.007634493075736716	MFN2, SH3GLB1, PEX5
Carhsp1	class 3	GO:0051258~protein polymerization	0.017506156752837055	TUBB2B, TUBB5, TUBA1A
Sbds	class 3	GO:0060397~JAK-STAT cascade involved in growth hormone signaling pathway	0.020160054695659513	STAT5A, STAT3
Cndp2	class 3	GO:0006549~isoleucine metabolic process	0.020160054695659513	BCAT2, STAT5A
Fkbp1a	class 3	GO:0006412~translation	0.022872307968223586	EIF6, RARS, EIF5, GARS, EEF2, KPNA2
Slc37a1	class 3	GO:0060416~response to growth hormone stimulus	0.02513715689080891	STAT5A, STAT3
H13	class 3	GO:0060396~growth hormone receptor signaling pathway	0.02513715689080891	STAT5A, STAT3
Atp6ap1	class 3	GO:0019221~cytokine-mediated signaling pathway	0.03281823486470031	STAT5A, FKBP1A, STAT3
Cgref1	class 3	GO:0032970~regulation of actin filament-based process	0.03837443810226124	TNNC1, ARPC2, CAPZA1
Plaur	class 3	GO:0043062~extracellular structure organization	0.04004435588728666	LGALS3, ANK3, TGFBI, ANXA2
Taldo1	class 3	GO:0001701~in utero embryonic development	0.046677273845209206	MFN2, SBDS, RIC8, BTF3, ENO1
Ndst1	class 3
Tubb5	class 3
Ralgds	class 3
Add2	class 3
Anxa2	class 3
Bcat2	class 3
Klf7	class 3
Fam53c	class 3
Nono	class 3
Ric8	class 3
Rdh13	class 3
Tmem63c	class 3
Sdc1	class 3
Cacna2d1	class 3
Rbfox2	class 3
Lmna	class 3
Rangap1	class 3
Mvp	class 3
Tuba1a	class 3
Lgals3	class 3
Hspb8	class 3
Ip6k2	class 3
Xbp1	class 3
Adam19	class 3
Stat5a	class 3
Capza1	class 3
Eif6	class 3
Fam63a	class 3
Slc38a10	class 3
Mfn2	class 3
Pex5	class 3
Rnh1	class 3
Rmnd5b	class 3
Nras	class 3
Il17ra	class 3
Ehd1	class 3
Eno1	class 3
Ifrd1	class 3
Ecel1	class 3
Gars	class 3
Kctd10	class 3
Ppp2r5b	class 3
Eif5	class 3
Dpp3	class 3
Wdr1	class 3
Arpc2	class 3
Esyt1	class 3
Nup93	class 3
Fads3	class 3
Ank3	class 3
Kpna2	class 3
Shc2	class 3
Btf3	class 3
Gm6460	class 3
Acly	class 3
Zfand2a	class 3
Gm6455	class 3
Ptma	class 3
Actr1a	class 3
Zfp664	class 3
Ap3b2	class 3
Tnnc1	class 3
Tnfaip1	class 3
Sh3glb1	class 3
Ydjc	class 3
Ufd1l	class 3
Eno1b	class 3
Serinc2	class 3
Pcbp4	class 3
Rsph1	class 3
Rab33a	class 3
U2af1	class 3
Dctn4	class 3
Ctsb	class 3
Gtpbp6	class 3
Prr13	class 3
Rars	class 3
Eef2	class 3
Dusp26	class 3
Rhov	class 3
Stat3	class 2
Tpm4	class 3
Tgfbi	class 3
Cd109	class 3
Atf5	class 3
Dda1	class 3
Snap25	class 2
Zdhhc4	class 2	GO of class II genes
Pnkd	class 2	Term	PValue	Genes
Atp2b3	class 2	GO:0019725~cellular homeostasis	0.0012171028408410939	S100B, BCL2, CLSTN1, NF1, PRDX5, BNIP3, PPT1, FTH1
Pomk	class 2	GO:0006873~cellular ion homeostasis	0.0015176020418833538	S100B, BCL2, CLSTN1, NF1, BNIP3, PPT1, FTH1
2900097C17Rik	class 2	GO:0055082~cellular chemical homeostasis	0.0017358551362086133	S100B, BCL2, CLSTN1, NF1, BNIP3, PPT1, FTH1
Col24a1	class 2	GO:0048878~chemical homeostasis	0.0017386864763527664	S100B, BCL2, CLSTN1, NF1, BNIP3, PPT1, FTH1, STAT3
Prickle2	class 2	GO:0050801~ion homeostasis	0.0027150679925800926	S100B, BCL2, CLSTN1, NF1, BNIP3, PPT1, FTH1
Cdr1	class 2	GO:0040014~regulation of multicellular organism growth	0.005520555605211035	BCL2, LGMN, GAMT, STAT3
Omg	class 2	GO:0030003~cellular cation homeostasis	0.006006290096359054	S100B, BCL2, CLSTN1, PPT1, FTH1
Rgl1	class 2	GO:0042592~homeostatic process	0.006471492687445162	S100B, BCL2, CLSTN1, NF1, PRDX5, BNIP3, PPT1, FTH1, STAT3
Ptprd	class 2	GO:0006091~generation of precursor metabolites and energy	0.008141201678922367	LDHB, NDUFB5, ATP6V0E2, S100B, NDUFV2, ETFB
Atp6v0e2	class 2	GO:0007611~learning or memory	0.008855347724181856	S100B, NF1, PTN, PPT1
2010107E04Rik	class 2	GO:0055080~cation homeostasis	0.011597072018183097	S100B, BCL2, CLSTN1, PPT1, FTH1
Bche	class 2	GO:0006631~fatty acid metabolic process	0.011597072018183097	ACAA2, ACADM, ECH1, ELOVL5, ECHS1
Chchd10	class 2	GO:0007610~behavior	0.012699503794553601	S100B, BCL2, NF1, PTN, PPT1, SCN8A, STAT3
Ptn	class 2	GO:0048712~negative regulation of astrocyte differentiation	0.014283404085614257	NF1, ID4
Bnip3	class 2	GO:0055114~oxidation reduction	0.014390772949718902	HSD17B10, LDHB, NDUFB5, ACADM, KCNAB2, NDUFV2, PRDX5, ETFB, FTH1
Echs1	class 2	GO:0019226~transmission of nerve impulse	0.02290428434568496	CLSTN1, NF1, PPT1, GRIA4, SNAP25
Tmem47	class 2	GO:0048710~regulation of astrocyte differentiation	0.02369387806470272	NF1, ID4
Ncam2	class 2	GO:0050767~regulation of neurogenesis	0.025282899209383213	INPP5J, BCL2, NF1, ID4
Nfia	class 2	GO:0030005~cellular di-, tri-valent inorganic cation homeostasis	0.026282225881689388	S100B, BCL2, CLSTN1, FTH1
Fstl5	class 2	GO:0021543~pallium development	0.026550077865142952	NF1, BCAN, ID4
S100b	class 2	GO:0007612~learning	0.03037856574749139	NF1, PTN, PPT1
Tmem229a	class 2	GO:0055066~di-, tri-valent inorganic cation homeostasis	0.03271909929436109	S100B, BCL2, CLSTN1, FTH1
Aak1	class 2	GO:0051960~regulation of nervous system development	0.03386506001792161	INPP5J, BCL2, NF1, ID4
Arl6ip1	class 2	GO:0040008~regulation of growth	0.03405039557112736	BCL2, LGMN, GAMT, PPT1, STAT3
Hsd17b10	class 2	GO:0006812~cation transport	0.03612492968821654	ATP2B3, ATP6V0E2, KCNAB2, KCNA2, SCN8A, FTH1, TPCN1
Cmc2	class 2	GO:0001666~response to hypoxia	0.037566370119794974	BCL2, NF1, BNIP3
Tmem64	class 2	GO:0046902~regulation of mitochondrial membrane permeability	0.03764396193148172	BCL2, BNIP3
Nf1	class 2	GO:0070482~response to oxygen levels	0.038641678495026255	BCL2, NF1, BNIP3
Megf9	class 2	GO:0060284~regulation of cell development	0.040537455582389935	INPP5J, BCL2, NF1, ID4
Ndrg3	class 2	GO:0045686~negative regulation of glial cell differentiation	0.04225023162726934	NF1, ID4
Slitrk3	class 2	GO:0014014~negative regulation of gliogenesis	0.04225023162726934	NF1, ID4
Kcnab2	class 2	GO:0045926~negative regulation of growth	0.04533490314977291	BCL2, LGMN, PPT1
Rnf13	class 2	GO:0021537~telencephalon development	0.04648945204037674	NF1, BCAN, ID4
Prdx5	class 2
Bcan	class 2
Rassf4	class 2
Syne1	class 2
Svip	class 2
Ckmt1	class 2
Maml2	class 2
AF529169	class 2
Id4	class 2
Bsg	class 2
Tmem229b	class 2
Fam13a	class 2
Bcl2	class 2
Ndufb5	class 2
Ldhb	class 2
Scp2	class 2
Slc25a5	class 2
Nfic	class 2
Slc22a17	class 2
Gramd1b	class 2
Nxt2	class 2
Eci2	class 2
Arhgap32	class 2
Lsamp	class 2
Scn8a	class 2
Maf	class 2
Acaa2	class 2
Clstn1	class 2
Cgnl1	class 2
Mgst1	class 2
Fkbp3	class 2
Bcap31	class 2
Enpp5	class 2
Lyrm4	class 2
Aamdc	class 2
Ech1	class 2
Lgi3	class 2
Mgrn1	class 2
Inpp5j	class 2
Tpcn1	class 2
Ppt1	class 2
Hrsp12	class 2
Unc80	class 2
Ndufv2	class 2
Acadm	class 2
Lgmn	class 2
Pde4d	class 2
Hspa12a	class 2
Acyp2	class 2
Lingo2	class 2
Cox14	class 2
1190002N15Rik	class 2
Gria4	class 2
Elovl5	class 2
Folh1	class 2
Nat8l	class 2
Dad1	class 2
Iqsec1	class 2
Fth1	class 2
Etfb	class 2
Mapre2	class 2
Spred1	class 2
Kcna2	class 2
Gamt	class 2
Abcg1	class 2

## Sheet: Supplementary Table 3
	PEP neuron					NP neuron					LM neuron
	gene symbol	Lower bound	log2 fold change	Upper bound	p-value	gene symbol	Lower.bound	log2.fold.change	Upper.bound	p.value	gene symbol	Lower bound	log2 fold change	Upper bound	p-value
	Atf3	-9.80837	-8.00222	-5.36826	1.31779946498204e-09	Anxa1	-9.93138	-8.94092	-6.55846	7.57673080544425e-11	Sprr1a	-9.62598	-7.33887	-4.87582	4.94218511934985e-09
	Sprr1a	-8.7297	-7.45034	-5.86997	1.31779946498204e-09	Sprr1a	-10.0117	-8.37876	-6.79938	7.57673080544425e-11	Nts	-8.19339	-7.31373	-4.69989	7.45359162390715e-07
	Slc6a4	-8.15273	-7.29983	-3.81297	0.00369979749327795	Gal	-10.092	-8.11107	-6.85292	7.57673080544425e-11	Gal	-9.17358	-6.78594	-2.84004	0.0193053427723741
	Gpr151	-7.67611	-6.99881	-5.74454	1.31779946498204e-09	Atf3	-9.20861	-7.70953	-6.77261	7.57673080544425e-11	Gpr151	-7.41427	-6.78594	-5.40362	1.31575154496396e-05
	Nts	-7.24966	-6.17099	-4.7913	1.31779946498204e-09	Ecel1	-8.32522	-7.65599	-6.87969	7.57673080544425e-11	Atf3	-9.42491	-6.63514	-3.97103	8.71703669247372e-09
	Sez6l	-6.92355	-5.97031	-3.61229	2.32296790449441e-05	Mylk4	-7.41507	-6.612	-5.27353	7.57673080544425e-11	Pappa2	-6.96187	-5.93141	-4.0967	1.26925723031857e-06
	Lmo7	-6.74795	-5.86997	-3.98857	9.00113719559673e-08	Sez6l	-7.41507	-6.55846	-5.67507	7.57673080544425e-11	Pvalb	-6.66027	-5.83088	-3.16677	0.00266852306204428
	Gal	-8.2029	-5.79471	-4.81638	1.31779946498204e-09	Nts	-7.54892	-6.50492	-5.35384	7.57673080544425e-11	Adcyap1	-8.46986	-5.80575	-3.54377	2.34634523810228e-07
	Flrt3	-6.74795	-5.71946	-4.36485	1.31779946498204e-09	Tgfbi	-7.17415	-6.31753	-5.40738	7.57673080544425e-11	Star	-6.55974	-5.75548	-3.2673	1.31575154496396e-05
	Lgals3	-6.37167	-5.71946	-1.85631	0.00463848460892833	Sema6a	-7.12061	-6.21046	-5.38061	7.57673080544425e-11	Sdc1	-6.28328	-5.42875	-2.81491	0.046127647417972
	Star	-6.22116	-5.44352	-3.36143	2.00989225263017e-09	Serpinb1a	-7.76307	-6.21046	-5.24677	7.57673080544425e-11	Cdkn1a	-7.71586	-5.37848	-3.69457	1.64710390830304e-06
	Htr1d	-6.22116	-5.26792	-2.50853	0.00260076320385738	Bcat1	-6.95999	-5.9963	-5.08615	7.57673080544425e-11	Stmn4	-5.88115	-5.32822	-1.91012	0.014403089725408
	Sema6a	-6.82321	-5.21775	-3.98857	1.31779946498204e-09	Nsg1	-6.87969	-5.94276	-4.97907	7.57673080544425e-11	Lmo7	-6.00681	-5.25282	-3.06624	0.0171752420093413
	Tubb6	-6.34659	-5.16758	-4.08891	1.31779946498204e-09	Slc6a4	-6.85292	-5.88923	-4.81846	7.57673080544425e-11	Adam8	-5.83088	-5.25282	-4.19723	7.66637400362317e-06
	Plaur	-5.89505	-4.86655	-2.75939	0.000256632273814002	Npy	-6.90646	-5.78215	-4.41692	7.57673080544425e-11	Il31ra	-6.28328	-5.17742	-3.14164	0.00430163168972124
	Atp2b2	-5.66929	-4.84147	-1.80614	0.0323679734435882	Gfra3	-8.56615	-5.78215	-3.98861	7.76082912694138e-11	Mvp	-5.62981	-5.15229	-1.63365	0.0329458238171997
	Tmem88b	-5.36826	-4.74113	-3.46178	1.79871957328713e-09	Ndrg1	-6.53169	-5.75538	-4.97907	7.57673080544425e-11	Gpr133	-5.90628	-5.02662	-2.08605	0.00420426726602156
	Fgf3	-5.34318	-4.66587	-3.88823	1.31779946498204e-09	Hspb1	-6.63876	-5.70184	-4.73815	7.57673080544425e-11	Flrt3	-6.35867	-4.64962	-3.4181	1.13161400250306e-08
	Rasl10b	-5.49369	-4.66587	-3.21092	0.0176712526244141	Smim3	-6.47815	-5.70184	-4.92553	7.57673080544425e-11	S100a11	-5.20255	-4.47369	-2.18658	0.00505739303147215
	Gpr133	-5.6442	-4.6157	-3.13567	2.9704892131055e-06	Pmaip1	-6.45138	-5.62153	-4.47046	7.57673080544425e-11	Lgals3	-5.05175	-4.32289	-3.3427	0.000494606721847201
	Adam8	-5.59403	-4.6157	-2.35802	0.000320342361846063	Lmo7	-6.31753	-5.54123	-4.89877	7.57673080544425e-11	Mmp25	-5.88115	-4.29776	-2.26198	0.0395469529782541
	Plat	-5.26792	-4.49027	-2.057	0.0013419131678058	Il31ra	-6.74584	-5.51446	-3.45323	7.71963688686198e-11	Cyp4b1	-5.00149	-4.27263	-3.21704	0.000695877717424656
	Fgl2	-5.92014	-4.4401	-2.78447	2.53111621355832e-06	Tubb6	-6.39784	-5.48769	-4.73815	7.57673080544425e-11	Cryba2	-4.97635	-4.0967	-2.58871	0.0395469529782541
	Stac2	-5.04215	-4.38993	-1.83123	0.00279232477756512	Chst2	-6.42461	-5.43415	-4.49723	7.57673080544425e-11	Npy1r	-4.90095	-3.99616	-2.06091	0.049294214548451
	Gfra1	-5.56894	-4.26451	-1.22918	0.0187742876451753	Myo10	-6.264	-5.38061	-4.44369	7.57673080544425e-11	Gpr119	-4.77529	-3.99616	-2.61384	0.00594975694101916
	Nsg1	-5.49369	-4.16417	-2.83464	1.37327749172301e-09	Gap43	-7.70953	-5.32707	-3.74769	7.57673080544425e-11	Tubb6	-5.50415	-3.97103	-2.41278	0.000971576647280948
	Csf1	-5.29301	-4.08891	-3.03533	1.31779946498204e-09	Plxna4	-6.87969	-5.32707	-3.93507	7.57673080544425e-11	Nsg1	-5.78061	-3.89563	-2.58871	5.91879665680967e-05
	Prss12	-5.6442	-4.03874	-2.63396	2.75255866640221e-07	Cd63	-6.37107	-5.3003	-4.22954	7.57673080544425e-11	Sema6a	-5.05175	-3.76997	-2.41278	0.00040193692720073
	Mcam	-6.42185	-4.01365	-2.50853	7.11831978068933e-05	Gpr133	-6.10338	-5.24677	-4.44369	7.57673080544425e-11	Plaur	-4.90095	-3.7197	-2.63898	0.0056972492348068
	Trim16	-4.7913	-3.96348	-1.83123	0.00667319190784806	Stmn4	-6.66553	-5.16646	-3.69415	7.57673080544425e-11	Car1	-5.02662	-3.69457	-1.96038	0.046127647417972
	Cryba2	-4.91673	-3.91331	-2.43328	0.00476649995207768	Htr1d	-5.86246	-5.13969	-4.36338	7.57673080544425e-11	Smim3	-5.83088	-3.66943	-2.01065	0.00594975694101916
	Procr	-4.71604	-3.88823	-1.73089	0.0373104552221646	Csf1	-6.47815	-5.08615	-4.04215	7.57673080544425e-11	Fgf3	-4.67476	-3.61917	-2.06091	0.0406119060044681
	Cdkn1a	-5.41843	-3.86314	-2.88481	1.31779946498204e-09	Gadd45g	-6.04984	-5.03261	-4.176	7.57673080544425e-11	Aldh1l1	-4.52396	-3.59403	-2.11118	0.0220384940256826
	Trp53i11	-5.21775	-3.86314	-2.38311	6.08019610790801e-05	Trp53i11	-6.15692	-5.03261	-3.98861	7.57673080544425e-11	Ppef1	-4.90095	-3.4935	-1.73418	0.0395469529782541
	Epb4.1l4a	-4.51536	-3.7628	-2.15734	0.000370621777515942	Gpr151	-5.80892	-4.9523	-4.04215	7.57673080544425e-11	Rgs12	-4.12183	-3.46837	-2.61384	0.00576794954644896
	Gadd45a	-4.99198	-3.73771	-2.70922	1.31779946498204e-09	Clic4	-5.67507	-4.89877	-4.12246	7.57673080544425e-11	Gldn	-4.04643	-3.3427	-2.46304	0.00919151733047979
	Rnd1	-4.74113	-3.73771	-2.65905	3.44884970472821e-05	Adcyap1	-6.58523	-4.89877	-3.23907	1.37764320393994e-10	Rnh1	-4.29776	-3.1919	-2.06091	0.000735727532165177
	Pmaip1	-4.6157	-3.5872	-2.35802	6.12596866128782e-05	Flrt3	-5.86246	-4.84523	-4.14923	7.57673080544425e-11	Csf1	-5.30308	-3.16677	-1.38232	0.049294214548451
	Wt1	-4.51536	-3.5872	-2.20751	8.07899818228714e-05	Pxdc1	-5.62153	-4.84523	-3.88154	7.57673080544425e-11	Hr	-4.17209	-3.14164	-1.80958	0.0482640200777966
	Stmn4	-4.81638	-3.56212	-2.50853	1.42830600204289e-08	Fxyd6	-5.916	-4.84523	-2.06123	0.0238473175683198	Cacna2d1	-4.72502	-3.1165	-1.80958	0.00339649953767893
	Lppr4	-4.4401	-3.56212	-2.15734	0.000959394889969912	Flnc	-5.96953	-4.81846	-3.18554	7.57673080544425e-11	Sox11	-5.00149	-3.09137	-1.68392	0.00862079451254294
	Loxl2	-4.41502	-3.56212	-2.15734	0.00236486459749845	Sox11	-5.48769	-4.79169	-4.12246	7.57673080544425e-11	Igfn1	-3.84536	-3.06624	-2.06091	0.0345056364680986
	Podxl	-4.4401	-3.53703	-2.20751	0.000573849849186108	Cartpt	-6.18369	-4.76492	-2.14154	5.53561227967237e-08	Tmtc4	-4.47369	-2.96571	-1.80958	0.00153173440075884
	Nudt17	-4.38993	-3.48686	-2.08208	0.00160823508787127	Axl	-5.62153	-4.65784	-3.61384	7.57673080544425e-11	Carhsp1	-4.64962	-2.89031	-1.40745	0.0340286910317516
	Nkain1	-4.13908	-3.48686	-1.32952	0.0217971892090804	Cckbr	-5.38061	-4.6043	-3.828	7.57673080544425e-11	Gadd45a	-4.42343	-2.86517	-1.65878	0.0165677360105215
	Rgs12	-4.13908	-3.46178	-2.58379	4.04527026060645e-06	Inhbb	-5.3003	-4.6043	-3.69415	7.57673080544425e-11	Cd109	-3.4935	-2.78977	-1.93525	0.0488013415946786
	Il31ra	-5.34318	-3.43669	-1.48003	0.0165359773951938	Pappa2	-5.51446	-4.57754	-3.18554	7.57673080544425e-11	Blvrb	-4.17209	-2.78977	-1.48285	0.0198224182054919
	Atp1a3	-4.49027	-3.41161	-2.25768	2.75255866640221e-07	Vim	-5.70184	-4.57754	-3.64061	7.57673080544425e-11	Apool	-4.29776	-2.73951	-1.35719	0.0220384940256826
	Ptpn5	-4.89164	-3.41161	-1.80614	0.00380525384559109	Cd81	-5.83569	-4.57754	-3.132	3.54681581955034e-09	Syt4	-4.07156	-2.61384	-1.38232	0.0198224182054919
	Fscn1	-5.24283	-3.36143	-1.53021	0.00844031341612267	Mfge8	-5.70184	-4.55077	-3.58707	7.57673080544425e-11	Rhoq	-3.8705	-2.61384	-1.55825	0.00430163168972124
	Tmem74b	-4.11399	-3.33635	-2.00683	0.000284981886894271	Prss12	-5.72861	-4.524	-3.45323	7.57673080544425e-11	Tnik	-3.82023	-2.56358	-1.33205	0.0395469529782541
	Lama5	-4.13908	-3.33635	-2.23259	0.00105724223888313	Wfdc3	-5.916	-4.49723	-2.51631	2.94496260157208e-10	Scn1a	1.03046	2.03578	3.1165	0.0152270687777138
	Il13ra1	-5.69437	-3.33635	-1.50512	0.0191401532046843	Itga7	-5.16646	-4.47046	-3.80123	7.57673080544425e-11	Lgi3	1.03046	2.06091	3.16677	0.0395469529782541
	Sox11	-5.26792	-3.31126	-2.23259	1.55297734272254e-06	Fscn1	-5.59477	-4.44369	-3.37292	1.31497880239018e-10	Fam126b	1.00532	2.11118	3.24217	0.049294214548451
	Ildr2	-4.33976	-3.31126	-1.68072	0.00610472017715294	Lynx1	-6.02307	-4.41692	-3.05169	1.62750260801108e-09	Kcnb2	1.05559	2.16145	3.39297	0.0219586815923064
	Baalc	-4.31468	-3.23601	-1.2041	0.0287626878814221	Cdkn1a	-7.76307	-4.33661	-3.07846	1.42073498963893e-09	Ogfrl1	1.23152	2.23685	3.39297	0.00594975694101916
	Itga7	-4.16417	-3.21092	-2.15734	1.79247383311212e-07	Cyp1b1	-5.80892	-4.30984	-1.41877	0.00244678815469395	Abcg1	1.03046	2.31225	3.54377	0.0356125629036998
	Rhoc	-4.31468	-3.21092	-1.7058	0.0010803080308819	Igfbp3	-5.19323	-4.28307	-2.91784	7.57673080544425e-11	Dgkh	1.20639	2.43791	3.76997	0.0171752420093413
	Phlda1	-4.36485	-3.18584	-2.00683	1.43652871158474e-05	Mmp16	-5.11292	-4.28307	-3.48	7.57673080544425e-11	Mgat4a	1.18126	2.48818	3.84536	0.0395469529782541
	Rora	-4.49027	-3.16075	-1.50512	0.00263939882952466	Prss23	-5.35384	-4.28307	-2.81077	7.71963688686198e-11	Rph3a	1.30692	2.51331	7.26347	0.0190111226844846
	Tnik	-4.08891	-3.13567	-2.28277	2.90608087594181e-09	Apoe	-5.83569	-4.2563	-2.30215	1.30350921793541e-07	Gprasp2	1.43259	2.56358	3.7951	0.0103880646709017
	1700003F12Rik	-4.06382	-3.13567	-1.98174	0.000140176720192287	Chac1	-5.27353	-4.20277	-2.48954	1.10554072683786e-10	Pced1b	1.13099	2.61384	3.66943	0.0395469529782541
	Dtnbp1	-4.51536	-3.11058	-1.93157	4.46334797568666e-05	Jup	-6.53169	-4.20277	-2.59661	6.82266414553047e-08	Isl2	1.40745	2.68924	4.12183	0.00594975694101916
	Cckbr	-4.13908	-3.11058	-1.83123	0.00909611554540276	Cryba2	-4.79169	-4.176	-3.45323	7.57673080544425e-11	Cgnl1	1.43259	2.76464	4.0967	0.0193053427723741
	Ppp1r1a	-4.08891	-3.11058	-1.45495	0.016773808624604	Fxyd7	-5.48769	-4.176	-2.436	7.91335439190311e-09	Prrt3	1.63365	2.96571	4.34803	0.00863393631414257
	Thsd7a	-5.41843	-3.0855	-2.00683	2.04688246949862e-05	Epb4.1l4a	-5.00584	-4.14923	-3.29261	7.57673080544425e-11	Pou4f3	1.80958	3.14164	4.27263	0.00656142680858175
	Rab15	-5.44352	-3.0855	-1.60546	0.00380015924712027	Phlda1	-5.00584	-4.14923	-3.29261	7.57673080544425e-11	Ccdc141	1.83472	3.16677	4.44856	0.00091311563642731
	Sptb	-4.4401	-3.0855	-1.58038	0.0164211126700184	Kit	-5.51446	-4.14923	-2.24861	1.29697449258986e-08	Htr7	1.63365	3.21704	4.32289	0.0395469529782541
	Tmem159	-4.18925	-3.06041	-1.30444	0.0195051774124978	Kif22	-4.81846	-4.09569	-3.37292	7.57673080544425e-11	Nwd2	1.68392	3.2673	4.72502	0.014331945425419
	Slc29a2	-4.23942	-3.03533	-1.8814	6.95775804799457e-05	Col5a3	-5.24677	-4.06892	-2.99815	7.98069476505015e-10	Necab3	2.31225	3.3427	4.47369	4.09037669508084e-07
	Parp3	-4.74113	-3.03533	-1.78106	0.000192328454590566	Thy1	-5.3003	-4.04215	-2.67692	7.71963688686198e-11	P2ry1	1.63365	3.44323	4.52396	0.0378110422951253
	Cited2	-3.83806	-3.03533	-1.80614	0.00105724223888313	Plp1	-5.46092	-4.04215	-2.51631	9.75881618978269e-10	D130009I18Rik	2.16145	3.4935	4.82556	0.000339677482775081
	Arid5a	-5.04215	-3.03533	-1.73089	0.00327408940753239	Scpep1	-5.05938	-4.01538	-2.99815	7.57673080544425e-11	Rassf4	2.33738	3.4935	4.67476	3.97349735834587e-05
	Prc1	-3.96348	-3.01024	-1.37969	0.00638080096826338	Ildr2	-4.84523	-3.98861	-3.15877	7.57673080544425e-11	F2r	1.63365	3.76997	5.50415	0.0395469529782541
	Plcd1	-4.81638	-2.98515	-1.73089	0.000413216133384886	Tnfrsf12a	-4.84523	-3.98861	-3.18554	7.57673080544425e-11	Kcna2	2.76464	3.84536	4.97635	4.94218511934985e-09
	Galnt9	-4.11399	-2.96007	-1.05358	0.0485705515783244	Fgf3	-4.81846	-3.96184	-3.05169	7.57673080544425e-11	Ly6h	2.91544	4.17209	5.27795	2.81442727738779e-05
	Kif22	-4.21434	-2.93498	-1.83123	6.44648706685789e-05	Mfap3l	-4.97907	-3.96184	-2.784	8.01244041592724e-11	Sorl1	1.85985	4.24749	6.08221	0.00209674933414456
	1700042G15Rik	-3.78789	-2.93498	-1.42986	0.00676458872356381	Pfkfb4	-4.9523	-3.9083	-2.99815	7.57673080544425e-11	Cplx2	3.01597	4.49883	5.95655	1.64710390830304e-06
	Arc	-4.08891	-2.93498	-1.53021	0.0278068137389583	Rasl10b	-4.6043	-3.9083	-3.05169	7.57673080544425e-11	Amigo3	2.96571	4.59936	6.08221	0.000143051160892168
	Gpr119	-4.18925	-2.9099	-1.35461	0.0338338923757744	Penk	-7.17415	-3.9083	-1.07077	0.00150825273551731	Trib2	3.3427	4.82556	6.15761	1.15884294766149e-08
	Camk1	-3.78789	-2.88481	-1.85631	2.99002766601111e-05	Mt2	-4.73815	-3.88154	-3.05169	7.57673080544425e-11	Amigo2	4.14696	5.42875	6.81107	4.94218511934985e-09
	Man1a	-3.96348	-2.85973	-1.30444	0.0233461456241096	Rhoc	-4.71138	-3.88154	-2.91784	7.57673080544425e-11	Nptx1	3.84536	5.78061	7.71586	1.4382182337876e-08
	Smim3	-3.91331	-2.83464	-1.85631	2.3564946178737e-06	Grb10	-4.9523	-3.88154	-2.81077	7.76900831895789e-11	Nrn1	4.17209	5.90628	7.69073	4.94218511934985e-09
	Gabrb1	-3.71263	-2.83464	-1.48003	0.0233243438242435	Galnt6	-4.57754	-3.85477	-2.97138	7.57673080544425e-11
	Tpm4	-3.91331	-2.80956	-1.78106	9.70577381080683e-06	Loxl2	-4.57754	-3.85477	-2.97138	7.57673080544425e-11
	Itgb5	-3.56212	-2.80956	-1.2041	0.0268571776110437	Rab31	-4.65784	-3.85477	-2.94461	7.57673080544425e-11
	Btg2	-4.06382	-2.80956	-1.07867	0.0460628928624273	Sparc	-4.89877	-3.85477	-2.54308	1.58724183189943e-10
	Rnh1	-3.86314	-2.75939	-1.53021	0.00424428460652372	Npy2r	-5.24677	-3.85477	-1.71323	0.000835533094445442
	Mmp16	-3.81297	-2.7343	-1.25427	0.00729742869080933	Mmd2	-4.71138	-3.828	-2.70369	1.42549262228745e-10
	Cish	-4.41502	-2.7343	-1.25427	0.0140385632953701	Ndrg2	-5.08615	-3.828	-2.11477	8.48566789877992e-05
	Tnip2	-3.56212	-2.7343	-1.35461	0.0392838130717816	Tmem43	-4.47046	-3.74769	-2.99815	7.57673080544425e-11
	Tnfrsf12a	-4.11399	-2.7343	-1.2041	0.0404178769045798	Prss35	-4.65784	-3.72092	-1.90061	1.99458058922717e-05
	Cacna2d1	-3.73771	-2.70922	-1.83123	1.12968905357553e-06	Bmp1	-4.41692	-3.69415	-2.89107	7.57673080544425e-11
	Pim1	-3.9384	-2.70922	-1.10375	0.0345976503757403	Rin1	-4.36338	-3.69415	-2.99815	7.57673080544425e-11
	Mtus2	-4.28959	-2.68413	-1.58038	0.000570128536115917	Gpr37l1	-4.65784	-3.66738	-2.59661	1.49555432068648e-10
	Cd44	-4.84147	-2.68413	-1.27935	0.0230300205942524	Camk1	-4.41692	-3.64061	-2.86431	7.57673080544425e-11
	Lppr3	-3.48686	-2.65905	-1.63055	0.000844603009714525	Vash2	-4.6043	-3.64061	-2.73046	7.76082912694138e-11
	Slfn10-ps	-3.51195	-2.65905	-1.42986	0.00495136601905881	Marcksl1	-4.71138	-3.64061	-2.62338	7.9014317040492e-11
	Pfkfb4	-3.73771	-2.63396	-1.48003	0.00222825629859667	Tmem98	-4.49723	-3.61384	-2.54308	1.84716396163722e-10
	Gm19424	-3.43669	-2.63396	-1.63055	0.00378853262155708	Sgk1	-5.568	-3.61384	-1.17785	0.000249746710397697
	Chst1	-3.68754	-2.63396	-1.42986	0.0179142071883496	Snn	-4.28307	-3.58707	-2.91784	7.57673080544425e-11
	Rhoq	-3.61229	-2.60887	-1.55529	0.000506891117700402	Hr	-4.39015	-3.58707	-2.83754	7.71963688686198e-11
	Rspo2	-3.91331	-2.60887	-1.25427	0.0331021526060047	Gpr153	-4.47046	-3.58707	-2.81077	8.95165506665489e-11
	Apba2	-3.73771	-2.58379	-1.07867	0.0176712526244141	Tgif1	-4.44369	-3.58707	-2.65015	1.0719571262387e-10
	Slc39a2	-3.36143	-2.5587	-1.68072	0.000542665159962961	Bach1	-4.20277	-3.56031	-2.89107	7.57673080544425e-11
	Smad1	-3.5872	-2.53362	-1.63055	1.65625959930244e-05	Gadd45a	-4.44369	-3.48	-2.70369	7.57673080544425e-11
	Tnfrsf1b	-3.31126	-2.53362	-1.50512	0.00733771129544065	Sept9	-4.30984	-3.48	-2.70369	7.57673080544425e-11
	Inpp4b	-3.98857	-2.53362	-0.978327993954674	0.0483664995400334	Slc2a1	-4.22954	-3.48	-2.73046	7.57673080544425e-11
	Abca1	-3.48686	-2.50853	-1.42986	0.000316781807747128	Pla2g2d	-4.20277	-3.48	-2.75723	8.33750888637476e-11
	1700025G04Rik	-3.98857	-2.50853	-0.928157327598026	0.0416577779177024	Rprm	-4.39015	-3.45323	-2.51631	1.37764320393994e-10
	Gprin1	-3.41161	-2.48345	-1.27935	0.00844031341612267	Klf6	-4.44369	-3.45323	-2.46277	2.07349979892929e-10
	Tes	-3.7628	-2.48345	-1.10375	0.0209397711039866	Fbln5	-4.73815	-3.45323	-1.82031	7.07449741922201e-07
	Ltbp1	-3.33635	-2.48345	-1.2041	0.0338736208947344	Celf4	-4.36338	-3.42646	-2.59661	7.57673080544425e-11
	Lrrfip1	-3.91331	-2.48345	-1.00341	0.0444231850608314	Sdc1	-4.36338	-3.42646	-2.56984	7.57673080544425e-11
	Bhlhe41	-3.51195	-2.45836	-1.45495	0.000316781807747128	Slc6a17	-4.22954	-3.42646	-2.62338	1.34210524848384e-10
	Mapk6	-3.56212	-2.45836	-1.48003	0.000675098158765256	Rnase4	-4.84523	-3.39969	-2.436	7.57673080544425e-11
	Gm9866	-4.28959	-2.45836	-1.07867	0.0361011411778489	Aim1	-4.41692	-3.39969	-2.35569	6.94408262867522e-10
	Lamb3	-3.63737	-2.43328	-1.35461	0.00267238319131772	Ppap2c	-4.28307	-3.39969	-2.51631	4.02996538362297e-09
	Carhsp1	-3.7628	-2.43328	-1.2041	0.00867578918701589	Rhoq	-4.14923	-3.34615	-2.59661	7.57673080544425e-11
	Igfn1	-4.23942	-2.40819	-1.40478	0.00380525384559109	Star	-4.28307	-3.34615	-2.38246	7.8383147810376e-11
	Camk2d	-3.33635	-2.40819	-0.852901328063051	0.0416577779177024	Fst	-4.44369	-3.34615	-1.49908	2.42408258594887e-05
	Slc4a8	-3.33635	-2.38311	-1.48003	0.000105113056608514	Pdlim2	-4.71138	-3.31938	-1.68646	0.000285490776321448
	Hsd17b7	-3.43669	-2.38311	-1.25427	0.00664373576969445	Rasgrf1	-4.44369	-3.31938	-0.990460815274095	0.0175495384850259
	Akr1b8	-4.01365	-2.38311	-1.00341	0.0381261286635776	Gpm6b	-4.28307	-3.29261	-2.30215	1.42549262228745e-10
	A830010M20Rik	-3.51195	-2.35802	-1.27935	0.00260076320385738	Xdh	-4.39015	-3.29261	-2.24861	2.22740643428828e-07
	Tet3	-3.41161	-2.33294	-1.48003	2.82326559884866e-05	Cdh19	-4.36338	-3.29261	-1.84708	2.35862699829147e-05
	Vash2	-3.88823	-2.30785	-1.10375	0.0170902633607875	Slc29a2	-4.01538	-3.26584	-2.54308	7.57673080544425e-11
	Nbeal2	-3.06041	-2.30785	-1.22918	0.0301369196406977	Nfil3	-4.22954	-3.26584	-2.436	7.71963688686198e-11
	Ppef1	-3.53703	-2.28277	-1.53021	7.72389979974979e-07	Cacna2d1	-3.93507	-3.23907	-2.54308	7.57673080544425e-11
	Slc35e4	-3.23601	-2.28277	-1.42986	2.80888859264287e-05	Fgl2	-4.30984	-3.23907	-2.088	2.07933579685288e-08
	Cd63	-3.26109	-2.28277	-1.37969	0.000375452262868913	Sparcl1	-4.39015	-3.23907	-1.90061	1.16087393045225e-06
	Srxn1	-3.06041	-2.25768	-1.40478	0.000189621292239818	Ednrb	-4.36338	-3.23907	-1.87384	2.17407088383654e-06
	Rnf122	-3.41161	-2.25768	-1.25427	0.00117740249369625	Srxn1	-3.9083	-3.21231	-2.51631	7.57673080544425e-11
	Chst2	-3.43669	-2.25768	-1.12884	0.00610472017715294	Fbln2	-4.09569	-3.21231	-2.46277	7.71963688686198e-11
	Plekho1	-3.41161	-2.25768	-0.978327993954674	0.0334096271691259	Timp3	-4.20277	-3.21231	-1.98092	2.95755350519923e-06
	Fam129b	-3.21092	-2.23259	-1.37969	7.34860126999235e-05	Stom	-4.57754	-3.18554	-2.16831	1.95413145950014e-09
	Ano6	-3.11058	-2.20751	-1.32952	0.000286214592371229	Trim15	-4.30984	-3.18554	-1.65969	1.99349322954522e-06
	Slc1a7	-3.16075	-2.20751	-1.32952	0.00263939882952466	Ptrf	-5.72861	-3.18554	-1.60615	0.00069487896243023
	Mcoln2	-3.23601	-2.20751	-1.00341	0.0209397711039866	Vldlr	-3.93507	-3.15877	-2.22184	8.3238244521357e-09
	Arhgap42	-3.71263	-2.20751	-1.00341	0.0342388817009252	Atp1a2	-4.09569	-3.15877	-2.03446	1.9270619493054e-08
	Trip10	-3.43669	-2.18242	-0.953242660776351	0.0287626878814221	Tgfa	-4.06892	-3.15877	-1.68646	2.27520302393618e-06
	St6galnac4	-3.43669	-2.18242	-0.953242660776351	0.0387693457609491	Sh3kbp1	-3.96184	-3.132	-2.30215	7.43451442965947e-10
	Fads3	-3.31126	-2.18242	-0.903072	0.0414354281955932	1700025G04Rik	-3.96184	-3.132	-2.30215	3.72495064063832e-09
	Plekha2	-3.96348	-2.18242	-0.928157327598026	0.0416577779177024	Rdh10	-4.09569	-3.132	-2.03446	6.36980175956714e-08
	AA536875	-3.28618	-2.15734	-0.953242660776351	0.0142082359378652	Mt1	-4.09569	-3.10523	-2.088	3.71142691960751e-09
	Dhx32	-3.48686	-2.13225	-0.928157327598026	0.0228503972472321	Shisa4	-4.01538	-3.10523	-2.27538	1.2772097114471e-08
	Slc38a1	-3.03533	-2.10717	-1.25427	0.000433690920105339	Arhgef2	-4.20277	-3.10523	-1.95415	5.37313795740761e-06
	Slc2a1	-3.06041	-2.10717	-1.05358	0.00829954353607476	Draxin	-3.88154	-3.07846	-2.11477	1.95767157762511e-07
	Cd207	-2.9099	-2.10717	-1.05358	0.0156530639161019	Hist1h2bc	-3.85477	-3.05169	-2.22184	1.10554072683786e-10
	Rcc1	-3.41161	-2.10717	-0.978327993954674	0.0214378857569598	S100a11	-4.06892	-3.05169	-2.19508	3.72495064063832e-09
	Bcam	-3.18584	-2.10717	-0.928157327598026	0.0238237787990984	Tmem88b	-3.98861	-3.02492	-2.088	3.86779011268519e-10
	Ndrg2	-2.93498	-2.08208	-1.2041	0.00051383672024519	Tmbim1	-3.93507	-3.02492	-2.14154	2.1412170142845e-09
	Sytl2	-3.31126	-2.08208	-1.17901	0.0014149821558812	Jun	-4.30984	-3.02492	-1.95415	1.7630045229603e-06
	Clic4	-3.13567	-2.08208	-1.05358	0.00476649995207768	Podxl	-3.828	-2.99815	-2.11477	4.61220225660806e-09
	Bmp1	-3.33635	-2.08208	-0.877986661241373	0.0409089857876324	Gpr158	-4.12246	-2.99815	-2.06123	3.60236817260088e-08
	Myo10	-3.26109	-2.08208	-0.903072	0.0460628928624273	Sostdc1	-3.88154	-2.99815	-1.71323	6.16278024668426e-07
	Lxn	-3.01024	-2.057	-1.07867	0.00536794377918786	Il17ra	-4.39015	-2.99815	-1.87384	9.28802215526542e-07
	Wsb1	-3.23601	-2.057	-0.978327993954674	0.0180246908786259	Rnh1	-3.69415	-2.97138	-2.30215	7.57673080544425e-11
	Lgals1	-3.21092	-2.057	-0.928157327598026	0.0413143861869996	Arhgap42	-3.77446	-2.97138	-2.14154	4.84442309637249e-08
	R3hcc1	-3.36143	-2.057	-0.852901328063051	0.0434434811834271	Rnf122	-3.828	-2.94461	-2.16831	7.57673080544425e-11
	Tsc22d1	-2.98515	-2.03191	-1.17901	0.000884948720985269	Cish	-3.9083	-2.94461	-2.00769	1.55033185982466e-09
	Map7d1	-3.11058	-2.03191	-1.00341	0.00854305099565312	Phlda3	-3.93507	-2.94461	-1.95415	4.62616574241284e-09
	Zyx	-3.06041	-2.03191	-1.0285	0.0100991294207575	Wt1	-3.64061	-2.94461	-2.03446	2.84984518105889e-08
	Ndst1	-3.11058	-2.03191	-1.0285	0.0116454965644588	Lgi4	-3.85477	-2.94461	-1.84708	5.83315888068046e-07
	Clvs2	-3.86314	-2.03191	-0.903072	0.0240856850889227	C4b	-3.74769	-2.94461	-1.90061	9.11401050530532e-07
	Azin1	-2.85973	-1.98174	-1.2041	0.000142918317009795	Hist1h1c	-3.98861	-2.94461	-1.82031	1.15092123753437e-06
	Avpi1	-2.88481	-1.98174	-1.10375	0.00251868512343335	Casp3	-3.74769	-2.91784	-2.14154	1.29657991477853e-09
	Enho	-3.36143	-1.98174	-0.802730661706399	0.0416577779177024	Klk4	-3.66738	-2.91784	-1.82031	3.96413224909752e-07
	2310022A10Rik	-3.53703	-1.98174	-0.827815994884725	0.0466469819382953	Pmepa1	-3.80123	-2.89107	-2.06123	1.43007150217767e-09
	Rab11fip5	-2.78447	-1.95666	-1.17901	0.000316775639427683	Qrfpr	-3.72092	-2.89107	-1.71323	2.40765855670804e-06
	Ugdh	-3.13567	-1.95666	-0.903072	0.0209397711039866	Stat5a	-3.98861	-2.89107	-1.74	2.19819279124218e-05
	Prkab2	-2.85973	-1.93157	-1.05358	0.00250522891349604	Fam210b	-3.80123	-2.86431	-2.00769	5.83608017062785e-08
	Ap1s1	-2.83464	-1.93157	-0.978327993954674	0.00555004095888851	4921525O09Rik	-3.61384	-2.86431	-1.82031	0.00021972991795591
	Amotl1	-2.80956	-1.90649	-1.00341	0.0045690518872242	Prc1	-3.61384	-2.83754	-2.06123	1.58724183189943e-10
	Zfp367	-2.88481	-1.90649	-0.852901328063051	0.0212611413498206	Slc6a19	-3.72092	-2.83754	-1.87384	2.24178035918187e-08
	Alox5ap	-2.75939	-1.90649	-0.978327993954674	0.0257167813113391	Slc4a8	-3.85477	-2.83754	-1.90061	4.37124652744208e-08
	Ttll4	-2.68413	-1.90649	-0.852901328063051	0.0349511673731613	Hmgcs2	-4.06892	-2.83754	-1.33846	0.000148741486677645
	1110038B12Rik	-3.11058	-1.8814	-0.903072	0.0181206307373318	Hn1	-3.48	-2.81077	-2.14154	7.71471787038098e-11
	Golga7b	-3.13567	-1.8814	-0.852901328063051	0.0310538980492223	Zeb2	-3.53354	-2.81077	-2.06123	3.93250383019823e-10
	Tmem43	-2.80956	-1.85631	-0.978327993954674	0.00601227770266586	Lpar1	-3.66738	-2.81077	-1.92738	1.49735732439053e-08
	Klf6	-2.7343	-1.85631	-0.953242660776351	0.00853320250767205	Il1r1	-3.80123	-2.81077	-1.79354	4.88891175940235e-06
	Rrp12	-2.9099	-1.85631	-0.903072	0.0170669847150685	Vwa1	-3.77446	-2.81077	-1.76677	3.1324103801628e-05
	Med22	-2.78447	-1.85631	-0.903072	0.0189931813721341	Clstn3	-4.39015	-2.81077	-1.41877	0.000163580926094288
	Slc1a4	-2.75939	-1.85631	-0.852901328063051	0.032047042806121	Slc35e4	-3.56031	-2.784	-2.088	8.68508524357968e-11
	Mvp	-2.83464	-1.83123	-0.928157327598026	0.00715597738791248	Atp1b2	-3.64061	-2.784	-1.71323	8.09692842754759e-06
	Wrnip1	-2.85973	-1.83123	-0.903072	0.00758603554980839	Abca8a	-3.72092	-2.784	-1.47231	0.000149284889624644
	Irs2	-2.93498	-1.83123	-0.802730661706399	0.0238237787990984	Il13ra1	-4.84523	-2.784	-1.57938	0.000168785836555636
	Pdcl3	-2.65905	-1.80614	-1.0285	0.00105724223888313	Map7d1	-3.56031	-2.75723	-2.00769	3.05490044195972e-10
	Dbn1	-2.68413	-1.80614	-0.953242660776351	0.00317469938122651	Serpinb1c	-3.50677	-2.75723	-2.03446	7.47917989863107e-10
	1110007C09Rik	-3.43669	-1.80614	-0.903072	0.0116452028900706	Prkcdbp	-3.61384	-2.75723	-1.92738	1.06906515668497e-09
	Shc2	-2.7343	-1.78106	-0.777645328528076	0.0401884333627212	Plekho2	-3.85477	-2.75723	-1.52585	2.37272491752027e-05
	Aspscr1	-2.63396	-1.75597	-0.903072	0.00548027462603753	Fxyd5	-3.80123	-2.75723	-1.44554	5.72536778804508e-05
	Tbc1d19	-2.7343	-1.75597	-0.827815994884725	0.0195051774124978	Ndp	-3.98861	-2.75723	-1.28492	0.000595283663896087
	Nav2	-2.75939	-1.73089	-0.802730661706399	0.0204879576714035	Esd	-3.45323	-2.73046	-2.00769	1.04780923649561e-10
	Klhl24	-2.85973	-1.73089	-0.75256	0.0327033211999168	Ifrd1	-3.58707	-2.73046	-1.76677	4.51432905350053e-07
	Hmgb3	-3.01024	-1.73089	-0.75256	0.0387693457609491	Lgals3	-3.96184	-2.73046	-1.63292	6.04205803809719e-06
	Glipr2	-2.85973	-1.73089	-0.727474662171424	0.0444231850608314	Angptl2	-4.47046	-2.73046	-1.25815	0.0048636709072841
	Cnst	-3.31126	-1.7058	-0.877986661241373	0.0098301201505949	Procr	-3.37292	-2.70369	-1.95415	2.4359838356662e-08
	Tubb2a-ps2	-2.50853	-1.68072	-0.903072	0.00438042478717841	Aldh1l1	-3.66738	-2.70369	-1.68646	1.17530617257978e-05
	3632451O06Rik	-2.53362	-1.65563	-0.877986661241373	0.0043781328113916	Rab11fip5	-3.56031	-2.67692	-1.87384	5.42687965578629e-09
	Nudt9	-2.65905	-1.65563	-0.727474662171424	0.0292496647341137	C2cd2	-3.48	-2.67692	-1.79354	1.05141158540388e-05
	Gnpda2	-2.70922	-1.63055	-0.677303995814776	0.0391341172196881	Kcnn4	-3.58707	-2.67692	-1.392	8.06923007060422e-05
	Rmnd5b	-2.45836	-1.60546	-0.827815994884725	0.00844031341612267	Cdc42ep2	-3.42646	-2.65015	-1.82031	2.26873664472096e-07
	Cttn	-2.5587	-1.60546	-0.802730661706399	0.0115258778317245	Plaur	-3.58707	-2.65015	-1.74	4.1096644484376e-07
	Csdc2	-2.45836	-1.60546	-0.802730661706399	0.0126261352697391	Nfkbiz	-3.45323	-2.65015	-1.74	7.11667317659181e-07
	Rbfox2	-2.38311	-1.58038	-0.75256	0.0209397711039866	Neto1	-3.93507	-2.65015	-1.28492	0.000143312155522433
	Tln1	-2.40819	-1.55529	-0.802730661706399	0.0112973786753768	Eif4ebp1	-3.72092	-2.65015	-1.47231	0.000497151765826013
	Cpne2	-2.53362	-1.55529	-0.652218662636449	0.0442858250080747	Lppr4	-3.58707	-2.62338	-1.74	6.82266414553047e-08
	Itgb1	-2.33294	-1.53021	-0.727474662171424	0.0187742876451753	Serpine2	-3.58707	-2.62338	-1.49908	1.66501670292695e-05
	Pld3	-2.30785	-1.53021	-0.727474662171424	0.0197822157520518	Mcam	-3.72092	-2.62338	-1.23138	5.88345343948082e-05
	Slc16a1	-2.5587	-1.53021	-0.627133329458127	0.0434021620180081	Crh	-3.56031	-2.62338	-1.23138	8.0319771717074e-05
	Hn1	-2.28277	-1.50512	-0.75256	0.0118654775737339	Uap1	-3.85477	-2.62338	-1.25815	0.000148741486677645
	Lmna	-2.50853	-1.50512	-0.702389328993098	0.0215114926105477	Krt16	-3.85477	-2.62338	-1.23138	0.000332179908425679
	Ap3b2	-2.20751	-1.48003	-0.75256	0.0130978519834403	Wisp1	-3.39969	-2.62338	-1.28492	0.000882977871457058
	Prr13	-2.25768	-1.45495	-0.677303995814776	0.0285151958161828	Postn	-4.04215	-2.62338	-0.856614759155974	0.00242839678745816
	Add2	-2.20751	-1.45495	-0.652218662636449	0.0373104552221646	Rgs12	-3.56031	-2.59661	-1.71323	1.58965990118168e-07
	Esyt1	-2.23259	-1.42986	-0.677303995814776	0.0264985714496367	Maged1	-3.48	-2.59661	-1.74	2.00073528141828e-07
	Crmp1	-2.15734	-1.42986	-0.677303995814776	0.0287626878814221	Arnt2	-3.48	-2.59661	-1.74	3.13668228302557e-06
	Cd59a	-2.25768	-1.40478	-0.627133329458127	0.0362871723743806	Itih5	-3.64061	-2.59661	-1.25815	0.000965086503391807
	Riok3	-2.35802	-1.40478	-0.602047996279801	0.0470957423895674	Ucn	-3.72092	-2.59661	-0.883383970379598	0.00420024811208699
	Zfp664	-2.13225	-1.37969	-0.627133329458127	0.0258405040423917	Pcdhga5	-3.45323	-2.59661	-1.392	0.0124286190517396
	Mpc1	-2.10717	-1.30444	-0.576962663101475	0.0416577779177024	Mthfd2	-3.53354	-2.56984	-1.76677	2.88141166814313e-09
	Rbms3	0.501707	1.22918	1.95666	0.0397134685495954	Lamb3	-3.37292	-2.56984	-1.84708	4.6146148557699e-08
	Ablim1	0.627133329458124	1.37969	2.15734	0.0192723425332093	Baalc	-3.39969	-2.56984	-1.71323	7.17924055802401e-07
	Atp1b3	0.652218662636449	1.45495	2.25768	0.0287626878814221	Pcsk5	-3.48	-2.56984	-1.60615	2.59243858211782e-06
	Rab3a	0.727474662171424	1.48003	2.23259	0.00844031341612267	Ak1	-3.56031	-2.56984	-1.55261	1.3722053225804e-05
	Fstl1	0.75256	1.50512	2.50853	0.0169089810019146	Irs2	-3.50677	-2.54308	-1.74	1.11883455603183e-08
	Atrnl1	0.702389328993098	1.53021	2.45836	0.0181115096218452	Hspg2	-3.39969	-2.54308	-1.65969	2.99223676784123e-07
	Pou4f1	0.677303995814776	1.53021	2.33294	0.0302400775272984	Stxbp5l	-3.58707	-2.54308	-1.47231	0.000129536266152227
	Scn9a	0.802730661706399	1.55529	2.28277	0.00489725241822069	Arhgef40	-3.37292	-2.51631	-1.71323	1.15427123528257e-07
	Fkbp1b	0.677303995814776	1.55529	2.50853	0.0259116480998682	Aldh1l2	-3.26584	-2.51631	-1.71323	2.65100362584445e-07
	Atp8a1	0.627133329458124	1.55529	2.53362	0.0444231850608314	Enah	-3.31938	-2.51631	-1.63292	6.83391161102845e-07
	Ncdn	0.777645328528073	1.58038	2.35802	0.010523632258855	Zfp367	-3.37292	-2.51631	-1.55261	7.43640286280375e-06
	Akt3	0.677303995814776	1.58038	2.48345	0.0297146481771565	Kcnj10	-3.34615	-2.51631	-1.57938	1.00304661743506e-05
	Prkce	0.827815994884725	1.60546	2.35802	0.00532338181288621	Emp3	-3.74769	-2.51631	-1.15108	0.00101687224930906
	Ptprf	0.702389328993098	1.60546	2.53362	0.0258405040423917	Acsbg1	-3.45323	-2.51631	-1.33846	0.00103770187519527
	Cadps	0.802730661706399	1.63055	2.45836	0.0106228291823349	Ankrd45	-3.34615	-2.48954	-1.65969	9.67907310929079e-08
	Pitpnm2	0.75256	1.63055	2.5587	0.0227040856742354	Zyx	-3.31938	-2.48954	-1.68646	1.79574450268997e-07
	Nrbp2	0.702389328993098	1.65563	2.60887	0.0361011411778489	Cers6	-3.31938	-2.48954	-1.65969	1.87178989567617e-07
	N28178	0.827815994884725	1.7058	2.53362	0.0198130844348652	Fosl2	-3.23907	-2.48954	-1.65969	5.01170173948026e-07
	Vwa5a	0.928157327598026	1.75597	2.63396	0.00336760721441191	Itgb8	-3.53354	-2.48954	-1.47231	2.53209302951139e-05
	Prkg1	0.903072	1.75597	2.60887	0.00628550012670992	Anxa3	-3.93507	-2.48954	-1.09754	0.000348240468507454
	Usp31	0.852901328063051	1.75597	2.63396	0.00853320250767205	Cbln2	-3.61384	-2.48954	-1.33846	0.000365517926243089
	Gnao1	1.00341	1.78106	2.53362	0.00102131846474098	Limd1	-3.23907	-2.46277	-1.65969	3.41225945701966e-07
	Fry	0.827815994884725	1.78106	2.78447	0.0133752769885147	Heg1	-3.34615	-2.46277	-1.65969	9.40457318000947e-07
	Cd55	0.802730661706399	1.78106	2.80956	0.0160236920149688	Fndc4	-3.50677	-2.46277	-1.44554	4.05338586931539e-05
	Gabrg2	0.827815994884725	1.78106	2.80956	0.018491307550244	Plekha2	-3.42646	-2.46277	-1.31169	0.000626157651150347
	Nfia	0.852901328063051	1.78106	2.63396	0.047822353226948	Mchr1	-3.64061	-2.46277	-0.722768703037852	0.0129706716757282
	Nipal3	0.953242660776348	1.80614	2.63396	0.00329203572338733	Apba2	-3.132	-2.436	-1.74	1.64583768091267e-08
	Angel1	0.852901328063051	1.80614	2.7343	0.0176712526244141	Crem	-3.29261	-2.436	-1.63292	1.02645860893791e-07
	Rabgap1l	0.827815994884725	1.80614	3.23601	0.0202475539760334	Gm13889	-3.39969	-2.436	-1.57938	2.77439150403468e-07
	Pirt	1.10375	1.83123	2.60887	0.000218515009663865	Ptpn1	-3.45323	-2.436	-1.57938	6.86209262106325e-07
	Fam188a	0.877986661241373	1.83123	2.68413	0.0160236920149688	Cpne5	-3.31938	-2.436	-1.55261	1.11472351650814e-06
	Dock5	0.802730661706399	1.83123	5.19266	0.0377992185778937	Ano6	-3.23907	-2.436	-1.52585	8.3211554509978e-06
	Ralgapa1	0.953242660776348	1.85631	2.7343	0.00610472017715294	Cryab	-3.42646	-2.436	-1.392	7.83955376077979e-05
	Magi3	0.928157327598026	1.8814	2.93498	0.00675095785078924	C1ql2	-3.48	-2.436	-1.15108	0.000129972092256813
	Coro1a	0.827815994884725	1.8814	2.83464	0.0175591604085559	Psat1	-4.01538	-2.40923	-1.60615	6.99157796179386e-08
	Ttll9	0.75256	1.8814	2.63396	0.0364115273264314	Rcc1	-3.29261	-2.40923	-1.60615	9.79714045364566e-08
	Gpr155	1.00341	1.90649	2.83464	0.00323936690904844	Rnf183	-3.18554	-2.40923	-1.392	1.69255707915517e-05
	Pcdhac2	1.00341	1.90649	2.98515	0.00441607253906068	Tecta	-3.50677	-2.40923	-1.33846	0.000167058955223174
	Lrrc8d	0.802730661706399	1.90649	3.16075	0.0282529639331671	Kitl	-3.39969	-2.40923	-1.28492	0.000409548335981129
	Rnf157	1.00341	1.95666	2.88481	0.00340357165266668	Ly6c1	-3.48	-2.40923	-0.856614759155974	0.0263550516463224
	Dpp6	0.852901328063051	2.00683	3.13567	0.0189931813721341	Tax1bp3	-3.132	-2.38246	-1.57938	1.70554436794693e-07
	Spred1	0.852901328063051	2.00683	3.13567	0.0287572101296598	Srrm4	-3.15877	-2.38246	-1.57938	5.85887301322859e-07
	Slc9a9	1.07867	2.03191	2.88481	0.00382848934296558	Fads3	-3.21231	-2.38246	-1.57938	9.11401050530532e-07
	Irf2bpl	1.00341	2.03191	3.43669	0.007796034059408	Acadl	-3.56031	-2.38246	-1.52585	2.06236214673127e-06
	D130043K22Rik	1.05358	2.057	2.93498	0.00490476711875693	Tnik	-3.15877	-2.38246	-1.49908	5.75700595831198e-06
	Ppp3ca	1.05358	2.057	3.13567	0.0078224053328896	Trib3	-3.34615	-2.38246	-1.392	0.000152947607931292
	Lhfpl4	0.978327993954674	2.057	3.01024	0.018491307550244	Parp3	-3.34615	-2.38246	-1.392	0.000171756381277601
	Gria4	1.2041	2.08208	3.03533	0.000389682705522922	Vgf	-3.26584	-2.35569	-1.57938	1.05760077046019e-07
	Ngfr	1.17901	2.08208	2.78447	0.00073017916441923	Elfn1	-3.15877	-2.35569	-1.55261	1.49251945038241e-06
	Cilp	0.702389328993098	2.08208	3.53703	0.0373104552221646	Chmp1b	-3.39969	-2.35569	-1.52585	1.55862723598383e-06
	Sord	1.0285	2.10717	3.13567	0.0105565130199319	Gldn	-3.29261	-2.35569	-1.49908	1.95384571800817e-06
	Map7d2	1.07867	2.13225	4.23942	0.00610472017715294	Cd1d1	-3.05169	-2.35569	-1.49908	2.53853830700272e-06
	Sez6	0.928157327598026	2.13225	3.38652	0.0238336771126728	Smad1	-3.21231	-2.35569	-1.47231	3.52496588727375e-06
	Cdk14	1.22918	2.15734	3.0855	0.000413216133384886	Lrrc20	-3.31938	-2.35569	-1.392	0.000164156919576204
	Prom1	1.15393	2.18242	2.98515	0.0014149821558812	Pnp	-3.18554	-2.32892	-1.49908	2.65068733354306e-06
	Myo1e	0.928157327598026	2.18242	3.96348	0.025208928106653	Mettl7a3	-3.31938	-2.32892	-1.44554	6.17373982439089e-06
	Adam11	0.903072	2.18242	3.73771	0.0427757342895512	Cd109	-3.23907	-2.32892	-1.41877	1.30549488262902e-05
	Atp1a1	1.40478	2.20751	2.96007	3.89355123488289e-06	Stac2	-3.39969	-2.32892	-1.20461	0.000784026452442475
	Fgf13	1.35461	2.23259	3.18584	2.37311628891377e-05	Tbx3	-3.37292	-2.32892	-1.20461	0.00213842958240967
	Tspan2	1.35461	2.23259	3.06041	0.000145401518638858	Cdh2	-4.2563	-2.32892	-1.07077	0.00284038246845328
	Elovl6	1.15393	2.23259	3.91331	0.00516077152070269	Sfrp5	-3.39969	-2.32892	-0.829845547932352	0.0170642635525428
	Plcb1	1.12884	2.25768	3.38652	0.0074225771260627	Tnfaip6	-3.53354	-2.32892	-0.588922646919731	0.0238985638305421
	Serpina3h	0.978327993954674	2.25768	3.88823	0.0209397711039866	Gpr19	-3.132	-2.30215	-1.57938	1.96761405665714e-08
	Rhobtb2	1.17901	2.30785	3.41161	0.00495136601905881	Sbno2	-3.37292	-2.30215	-1.49908	4.96026995594255e-07
	Bola3	1.2041	2.30785	3.03533	0.0266548997454516	Rgs20	-3.15877	-2.30215	-1.47231	2.59243858211782e-06
	Gm996	0.953242660776348	2.30785	3.38652	0.0287626878814221	Acvr1	-3.31938	-2.30215	-1.41877	4.93103308111764e-06
	Spred3	1.07867	2.30785	3.63737	0.0397879902817847	Ppp1r14c	-3.05169	-2.30215	-1.47231	5.58311085140173e-06
	Rbfox3	1.35461	2.35802	3.68754	0.000918096171654149	Sowahc	-3.23907	-2.30215	-1.36523	1.71673821488908e-05
	Eepd1	1.40478	2.38311	3.33635	9.84151001610795e-05	Gsn	-3.26584	-2.30215	-1.33846	8.87295579576261e-05
	Cpne4	1.00341	2.38311	5.11741	0.0265579130029061	Adamts1	-3.29261	-2.30215	-1.17785	9.41768072581509e-05
	Ncald	1.42986	2.40819	3.43669	0.00017174084344557	Zeb1	-3.02492	-2.27538	-1.57938	8.98258388620649e-08
	1700019D03Rik	1.00341	2.40819	3.48686	0.0352524008893197	Hist1h2be	-3.02492	-2.27538	-1.47231	3.71608012899826e-07
	Gbp7	1.17901	2.43328	3.28618	0.020120112117822	Vps26a	-3.07846	-2.27538	-1.52585	4.32569705318213e-07
	Psen2	1.50512	2.45836	3.46178	5.4631980230747e-05	Wsb1	-3.07846	-2.27538	-1.47231	1.09791654072627e-06
	Frmd4a	1.17901	2.45836	3.53703	0.00553119302477553	Kcnk16	-3.18554	-2.27538	-1.41877	6.36933011526108e-06
	Dkk3	1.15393	2.45836	6.57236	0.014775397121994	Plat	-3.29261	-2.27538	-1.28492	0.000178039026536981
	Cxxc4	1.12884	2.45836	3.41161	0.0337407772807762	Plxnb2	-3.15877	-2.27538	-1.31169	0.000475799538775022
	Mmp15	1.15393	2.48345	3.63737	0.0149641852581787	Fabp7	-3.39969	-2.27538	-0.963691604050473	0.00273096475280635
	Pgf	1.15393	2.48345	3.38652	0.0282838312053461	Ucp2	-3.50677	-2.27538	-0.963691604050473	0.0100601839798745
	Camk2a	1.58038	2.50853	3.83806	4.61232636753526e-05	Il33	-3.50677	-2.27538	-0.562153	0.0285294096019007
	Kcns3	1.50512	2.53362	4.38993	0.000570128536115917	Zbtb38	-2.99815	-2.24861	-1.49908	2.24625149025147e-07
	Bhlha9	1.37969	2.53362	3.48686	0.00867578918701589	Cnst	-3.07846	-2.24861	-1.47231	1.15278562697593e-06
	Rab37	1.2041	2.53362	3.68754	0.016309790204863	Lppr3	-3.05169	-2.24861	-1.33846	3.8053759945237e-05
	Lgmn	1.37969	2.5587	3.56212	0.000633161619335434	Cela1	-3.23907	-2.24861	-1.31169	7.91539544860081e-05
	Polr3g	1.45495	2.5587	3.5872	0.00163290380022074	Chst1	-2.99815	-2.24861	-1.41877	0.000491980848275977
	Limd2	1.37969	2.5587	3.71263	0.0018208418786494	Dmd	-3.26584	-2.24861	-1.09754	0.000499784189654311
	Jph3	1.45495	2.58379	3.51195	0.000457945939308448	Plcd1	-3.48	-2.24861	-1.01723	0.00544392315899856
	Arxes2	1.55529	2.58379	3.71263	0.000477395870195895	Inhba	-3.21231	-2.24861	-0.642461069366981	0.0121332852211138
	Pigz	1.30444	2.58379	3.78789	0.00239059540291435	Pcdhb13	-3.34615	-2.24861	-0.883383970379598	0.0122928250554058
	Cd9	1.63055	2.60887	3.71263	2.05826406385209e-05	Spop	-3.02492	-2.22184	-1.52585	2.86042819358746e-08
	Mgll	1.42986	2.60887	4.26451	0.00141431209328219	Skil	-2.91784	-2.22184	-1.55261	7.58723545876816e-08
	Abhd15	1.42986	2.60887	3.38652	0.0125365995409343	Tsc22d1	-2.99815	-2.22184	-1.49908	1.16070198019081e-07
	Arxes1	1.48003	2.65905	3.91331	0.000413216133384886	Glipr2	-2.99815	-2.22184	-1.49908	1.28799230810816e-07
	Slc45a3	1.25427	2.65905	3.78789	0.0192904153143998	1110007C09Rik	-2.91784	-2.22184	-1.52585	1.74036478312531e-07
	Mgat4a	1.53021	2.70922	4.18925	0.000529373457158487	Slc22a23	-3.10523	-2.22184	-1.41877	3.50802168156178e-06
	F2rl2	1.35461	2.70922	4.33976	0.0050540070831563	Cebpd	-3.07846	-2.22184	-1.41877	5.13118497509143e-06
	Zmat4	1.32952	2.70922	3.91331	0.00909982084475008	4933402N22Rik	-3.07846	-2.22184	-1.36523	7.62876918728753e-06
	Abcg1	1.83123	2.7343	3.73771	2.75255866640221e-07	St6galnac4	-3.132	-2.22184	-1.28492	7.34324361265125e-05
	Plcb3	1.63055	2.7343	3.78789	0.000153752950502762	Fxyd1	-3.18554	-2.22184	-1.31169	0.000173587068423977
	L3mbtl4	1.22918	2.7343	3.66246	0.0192904153143998	Qk	-3.29261	-2.22184	-1.17785	0.000189919275210855
	Zdhhc22	1.7058	2.78447	3.63737	0.000918096171654149	Dennd5b	-3.42646	-2.22184	-1.17785	0.000637324913248197
	Dusp15	1.22918	2.78447	3.61229	0.0226987188059873	Slc15a3	-2.91784	-2.19508	-1.47231	1.72558381535352e-06
	Mob3b	1.73089	2.80956	3.5872	0.00068460397728012	Liph	-2.83754	-2.19508	-1.44554	6.36933011526108e-06
	Tk1	1.37969	2.80956	4.33976	0.0157765642869623	A830010M20Rik	-3.02492	-2.19508	-1.33846	1.7050984032484e-05
	Scn2b	1.35461	2.83464	5.09232	0.0191401532046843	Nid1	-3.05169	-2.19508	-1.17785	7.89752425259419e-05
	Ppp1r1c	1.85631	2.85973	4.06382	4.13914809492765e-07	Speg	-3.132	-2.19508	-1.25815	0.000193691035369221
	Vstm2a	1.65563	2.85973	3.98857	0.000480475229910349	Inf2	-3.23907	-2.19508	-1.17785	0.000559125868295091
	S1pr1	1.50512	2.85973	3.68754	0.0113620833571766	Slfn10-ps	-3.05169	-2.19508	-1.09754	0.000624883791336976
	Rab27a	1.25427	2.85973	3.83806	0.0198130844348652	Abcg2	-3.10523	-2.19508	-1.17785	0.00153298246503291
	Samsn1	1.65563	2.88481	3.71263	0.000312956530220771	Rasgrf2	-3.66738	-2.19508	-0.803076336708727	0.0260263693856674
	Ephx1	1.65563	2.9099	4.18925	0.000336712053504691	Arhgdig	-4.39015	-2.19508	-0.588922646919731	0.0425036830772672
	Hgf	1.2041	2.9099	3.81297	0.0268827948409159	Ap1s1	-2.89107	-2.16831	-1.49908	1.16090539660532e-07
	Osbpl3	1.90649	2.93498	3.96348	1.56139264650232e-07	Crmp1	-2.86431	-2.16831	-1.49908	2.09123272068403e-07
	Cpb1	1.68072	2.93498	3.78789	0.00733771129544065	Ssh1	-3.05169	-2.16831	-1.36523	4.99660326144787e-06
	Sema3f	1.50512	2.96007	3.91331	0.00576575223239543	Sytl2	-3.07846	-2.16831	-1.33846	9.64098277744608e-06
	Cgnl1	1.7058	2.98515	4.56553	0.000256632273814002	Wfs1	-3.15877	-2.16831	-1.28492	1.90635766033773e-05
	Scn5a	1.90649	2.98515	3.83806	0.000395482804857114	Pfkfb3	-3.10523	-2.16831	-1.28492	1.97593342182723e-05
	AF529169	1.35461	2.98515	3.91331	0.00785341125398835	Gusb	-3.15877	-2.16831	-1.28492	2.82452307120327e-05
	Tmem176b	1.8814	3.01024	4.41502	9.83068922271313e-06	Slc16a1	-3.15877	-2.16831	-1.23138	6.01455553765528e-05
	Kcnb2	2.13225	3.0855	4.31468	3.65799768873648e-07	Dok5	-3.21231	-2.16831	-1.07077	0.00221331496850315
	Sorl1	1.37969	3.0855	4.46519	0.0381261286635776	Ptprs	-3.56031	-2.16831	-0.963691604050473	0.00242241652645182
	Calcrl	1.83123	3.11058	4.28959	0.00119768594462225	Sesn2	-3.39969	-2.16831	-1.01723	0.00947086051298178
	Bcl11b	1.37969	3.11058	4.01365	0.0134358719569804	Vax2	-3.18554	-2.16831	-0.749537914261477	0.0129295371932537
	Prkca	1.68072	3.13567	4.31468	0.00160748202454728	Aars	-2.86431	-2.14154	-1.47231	2.31485580003957e-07
	Rph3a	1.45495	3.13567	4.7913	0.00704940277422554	Pex5	-2.91784	-2.14154	-1.392	1.00567585748232e-06
	Greb1	1.40478	3.13567	3.98857	0.00778812598458366	Cd164	-2.89107	-2.14154	-1.392	2.43224289791822e-06
	Syndig1l	1.07867	3.18584	4.06382	0.0495368782112141	Csdc2	-3.10523	-2.14154	-1.28492	5.76550591508199e-06
	Isl2	2.10717	3.23601	4.21434	7.53615532684841e-05	Adcy3	-3.18554	-2.14154	-1.25815	1.59883898286724e-05
	Mrgprx1	1.53021	3.28618	4.23942	0.000511726574886094	Fgf11	-2.86431	-2.14154	-1.25815	5.35944475097319e-05
	Frmpd1	2.28277	3.31126	5.44352	2.68670943434272e-07	Prkab2	-2.99815	-2.14154	-1.25815	5.67074816353966e-05
	Etv1	1.50512	3.31126	4.26451	0.0160236920149688	Grem2	-2.94461	-2.14154	-1.28492	8.15868042163618e-05
	2900008C10Rik	1.48003	3.31126	4.21434	0.0226987188059873	Gprc5b	-3.07846	-2.14154	-1.12431	0.00010128877281931
	Rab27b	1.80614	3.33635	4.51536	0.0159064763501021	Gnpnat1	-3.10523	-2.14154	-1.15108	0.000120625484449474
	Bnc2	1.60546	3.36143	4.36485	0.00733771129544065	Gpx3	-3.18554	-2.14154	-1.12431	0.000849280226438671
	Fam81a	2.28277	3.41161	4.46519	5.67770177598876e-07	Igfn1	-2.97138	-2.14154	-0.963691604050473	0.00129576202686066
	Serpina3g	2.08208	3.41161	4.51536	2.63703701956785e-05	Plin2	-2.91784	-2.11477	-1.36523	2.33406673282142e-06
	Tyrp1	1.53021	3.41161	4.66587	0.0156530639161019	Fam111a	-2.91784	-2.11477	-1.33846	3.46636543831481e-06
	Kif26b	1.37969	3.41161	4.28959	0.018491307550244	Atp11a	-2.91784	-2.11477	-1.33846	6.04205803809719e-06
	Kcna2	2.30785	3.43669	4.74113	2.23341007882152e-07	Slc1a4	-3.02492	-2.11477	-1.25815	1.61352118048627e-05
	Ush1g	1.83123	3.43669	4.23942	0.00380525384559109	Entpd2	-2.97138	-2.11477	-1.28492	2.69273117419788e-05
	Etv5	2.03191	3.46178	6.27133	8.2469000228898e-05	Rcbtb1	-2.91784	-2.11477	-1.25815	3.22923371591863e-05
	Ccdc74a	1.93157	3.46178	4.36485	0.000395482804857114	Bhlhe40	-3.02492	-2.11477	-1.23138	0.000198215818805798
	Scml4	1.8814	3.48686	4.38993	0.000454843911945588	Chst4	-3.02492	-2.11477	-1.044	0.000424202588467091
	Prrt3	1.32952	3.48686	4.23942	0.00598234444100539	Cpne6	-2.99815	-2.11477	-1.07077	0.000760820798653842
	Kbtbd11	2.33294	3.53703	4.54045	8.72193632841607e-07	Plk2	-3.15877	-2.11477	-1.07077	0.00111779373330676
	Spock3	2.08208	3.71263	4.74113	0.000180199217538677	Adam8	-4.176	-2.11477	-1.01723	0.00232823591766175
	D130009I18Rik	2.58379	3.7628	4.41502	1.75145411295321e-05	Pdpn	-3.21231	-2.11477	-0.776307125485102	0.0168874885235212
	Mrgpra2a	1.58038	3.81297	4.66587	0.00232952030281241	Pdcl3	-2.83754	-2.088	-1.392	6.25030968630273e-07
	Insrr	1.60546	3.81297	4.91673	0.0373104552221646	Cd59a	-2.86431	-2.088	-1.36523	1.49251945038241e-06
	Igfbp2	1.37969	3.86314	4.6157	0.0335003362285609	Cited2	-2.86431	-2.088	-1.33846	3.80833425059761e-06
	Kcnq5	1.65563	3.88823	5.29301	0.0176712526244141	Ddah2	-2.86431	-2.088	-1.33846	7.33866486984304e-06
	Mrgpra2b	1.30444	3.91331	4.76621	0.0178577212771581	Pcdh17	-2.91784	-2.088	-1.23138	2.82452307120327e-05
	Igsf21	1.8814	3.91331	5.54386	0.0401966742559627	Col28a1	-3.05169	-2.088	-1.23138	5.27290926353464e-05
	Amigo2	2.28277	3.9384	4.99198	0.000630207911621893	Ttyh1	-2.83754	-2.088	-1.20461	0.000236210275755408
	Ptchd2	2.35802	4.06382	5.26792	0.000212251763816252	Sec24d	-3.10523	-2.088	-0.856614759155974	0.0025104063640528
	Kcnb1	2.80956	4.08891	5.8198	2.92915248939546e-09	Ankrd33b	-3.15877	-2.088	-0.910153181603223	0.00355624948024298
	Spry4	2.38311	4.11399	5.01707	0.000395482804857114	Il34	-3.132	-2.088	-0.936922392826848	0.00453307115141589
	Nwd2	2.63396	4.18925	4.89164	6.85287068278147e-09	Thsd4	-3.26584	-2.088	-0.722768703037852	0.00531427422415406
	Nmb	2.18242	4.18925	6.24625	0.013324097087615	Serpinh1	-3.31938	-2.088	-0.695999491814231	0.0269789088362237
	Pcdhac1	2.40819	4.21434	5.31809	0.000413216133384886	Ralgds	-2.81077	-2.06123	-1.33846	1.42459829063668e-06
	A2m	2.43328	4.21434	5.24283	0.00117740249369625	Ifitm10	-2.81077	-2.06123	-1.33846	3.15929987372394e-06
	B3gnt8	3.16075	4.31468	4.94181	4.78830682234716e-09	Tmem74b	-2.75723	-2.06123	-1.31169	1.60501669380976e-05
	Oprm1	3.0855	4.33976	5.44352	1.31779946498204e-09	Ahr	-2.75723	-2.06123	-1.20461	6.94060000338893e-05
	Kcnip1	2.30785	4.41502	6.39676	0.00251868512343335	1700003F12Rik	-3.07846	-2.06123	-1.17785	6.99519557893113e-05
	Smr2	1.50512	4.66587	5.36826	0.00073069620118535	1700011L22Rik	-2.83754	-2.06123	-1.15108	9.65229130316569e-05
	Trib2	3.26109	5.24283	5.99539	1.89412125926348e-09	Sdk2	-2.83754	-2.06123	-1.25815	0.000117993993554028
	Ly86	2.28277	5.44352	6.29642	0.00483518878483039	Abcb6	-3.02492	-2.06123	-1.12431	0.000576362210217747
	Chrnb4	4.11399	5.49369	6.59744	1.89412125926348e-09	Emp2	-2.89107	-2.06123	-0.990460815274095	0.000965086503391807
	Gng8	2.50853	5.54386	6.74795	0.00499573795157159	Fam60a	-2.94461	-2.06123	-1.044	0.00109573552677085
	Amigo3	4.49027	5.61911	6.42185	1.31779946498204e-09	Sod3	-3.02492	-2.06123	-0.990460815274095	0.00214343151819827
	Kcnmb1	3.56212	5.69437	6.77304	9.2665647805322e-06	Cadm3	-3.132	-2.06123	-0.936922392826848	0.0022844454153765
	Nrn1	4.59062	5.71946	7.12423	1.31779946498204e-09	Tes	-3.26584	-2.06123	-0.910153181603223	0.00646939900466265
	Tmem233	4.66587	5.99539	6.62253	5.99734828660296e-07	Igdcc4	-2.65015	-2.03446	-1.392	2.82536888917107e-06
	Tmem100	2.60887	6.17099	6.87338	0.00246672613904482	Igsf9b	-2.83754	-2.03446	-1.23138	2.5192986189419e-05
	Kcnv1	3.71263	6.69778	7.29983	1.37327749172301e-09	Pvr	-2.83754	-2.03446	-1.17785	0.000114492058429445
	Nptx1	4.99198	6.8483	8.10256	1.45523008270202e-09	Pde4b	-2.94461	-2.03446	-1.07077	0.000189897843685535
	Tac1	6.02048	7.40017	8.50393	1.31779946498204e-09	Znrf1	-2.91784	-2.03446	-1.09754	0.000270817380508033
	Chrna7	3.98857	7.47543	8.17782	0.00162658485170645	Cdh22	-2.73046	-2.03446	-1.20461	0.000520468298596616
	Calcb	2.00683	7.5256	8.12765	0.00778812598458366	Lrrc15	-3.18554	-2.03446	-0.829845547932352	0.0159833915825639
	Scn10a	3.48686	8.83004	9.35683	1.56423825338741e-08	Trim16	-2.86431	-2.03446	-0.883383970379598	0.0253408995949976
	Tusc5	1.58038	8.83004	9.25649	4.61232636753526e-05	Gm6455	-2.70369	-2.00769	-1.23138	1.32832930396989e-05
						Ccdc80	-2.70369	-2.00769	-1.25815	2.52971770004049e-05
						Metrnl	-2.67692	-2.00769	-1.23138	3.16515440242657e-05
						Pdcd2	-2.81077	-2.00769	-1.17785	4.11210473630089e-05
						Tnfrsf1a	-2.86431	-2.00769	-1.07077	0.000172498281619157
						Nav2	-2.89107	-2.00769	-1.044	0.000293452936499634
						Csrnp1	-2.94461	-2.00769	-1.12431	0.000316313134572193
						Hsd3b7	-3.29261	-2.00769	-1.07077	0.000337475069542299
						R3hcc1	-2.86431	-2.00769	-1.12431	0.000358593304672165
						Slc29a4	-2.94461	-2.00769	-0.963691604050473	0.00176222209311691
						Slc6a6	-2.97138	-2.00769	-0.990460815274095	0.00179297179232354
						Rgcc	-2.91784	-2.00769	-0.990460815274095	0.00202568637700897
						Lrtm2	-2.99815	-2.00769	-1.044	0.00227888229120551
						Lrrtm3	-3.15877	-2.00769	-0.883383970379598	0.0046384095675093
						Cpne9	-3.18554	-2.00769	-0.562153	0.0437154419922179
						Cdhr1	-3.42646	-2.00769	-0.562153	0.0447505855158307
						Riok3	-2.70369	-1.98092	-1.31169	1.04983004542771e-06
						Gtf2ird1	-2.75723	-1.98092	-1.23138	9.63629253627981e-06
						Glis3	-2.65015	-1.98092	-1.23138	1.42684324279202e-05
						Tbc1d24	-2.70369	-1.98092	-1.17785	4.17857268587311e-05
						Fam57b	-2.86431	-1.98092	-1.15108	5.96804978433599e-05
						Hao1	-2.70369	-1.98092	-1.17785	6.69368900184626e-05
						F3	-2.73046	-1.98092	-1.12431	0.000113629391137724
						Sema3b	-2.86431	-1.98092	-1.044	0.000324620452157292
						Mtmr10	-2.89107	-1.98092	-1.044	0.000471434122710855
						Ackr1	-2.86431	-1.98092	-1.07077	0.000840533070091669
						Gadd45b	-2.97138	-1.98092	-0.936922392826848	0.000931657662233546
						Slc1a5	-2.91784	-1.98092	-0.883383970379598	0.00142519819080479
						Gas7	-3.02492	-1.98092	-0.883383970379598	0.00561598141733297
						Cd207	-3.21231	-1.98092	-0.669230280590606	0.0253774778149905
						Clic1	-2.65015	-1.95415	-1.28492	1.22564995168569e-06
						Them4	-2.784	-1.95415	-1.20461	8.88105447521604e-06
						Ptpro	-2.784	-1.95415	-1.20461	1.65234125939893e-05
						Tnfrsf1b	-2.75723	-1.95415	-1.15108	5.89816067189582e-05
						Ralb	-2.86431	-1.95415	-1.12431	0.00026428617370381
						Eps8	-3.10523	-1.95415	-0.910153181603223	0.0030024256281023
						Sdc4	-3.37292	-1.95415	-0.776307125485102	0.00524809354498578
						Egflam	-3.21231	-1.95415	-0.803076336708727	0.019507537853033
						Cyth2	-2.65015	-1.92738	-1.23138	4.93103308111764e-06
						Lgals8	-2.75723	-1.92738	-1.23138	8.68282913882536e-06
						Cdc42se1	-2.67692	-1.92738	-1.20461	9.1783082723343e-06
						Plxnb1	-2.67692	-1.92738	-1.20461	1.05415779969693e-05
						Dsc2	-2.54308	-1.92738	-1.25815	1.08697213828693e-05
						Cyb5r1	-2.75723	-1.92738	-1.17785	1.90635766033773e-05
						Ets2	-2.62338	-1.92738	-1.17785	1.97593342182723e-05
						Akap6	-2.65015	-1.92738	-1.20461	5.59220391674586e-05
						Mettl7a2	-2.784	-1.92738	-1.12431	7.88977609277224e-05
						Gpsm1	-2.784	-1.92738	-1.09754	0.000147496367466897
						Me3	-2.70369	-1.92738	-1.07077	0.000166892108009157
						Slc35g2	-2.83754	-1.92738	-1.09754	0.000180070342956796
						Cald1	-2.67692	-1.92738	-1.09754	0.000205677354487709
						Sept11	-2.784	-1.92738	-1.09754	0.000208701659980176
						Zbtb46	-2.81077	-1.92738	-1.09754	0.000266102734123955
						Abhd2	-2.67692	-1.92738	-1.07077	0.000455798697758244
						Gpd1	-2.86431	-1.92738	-0.963691604050473	0.00205994154497967
						Tspan18	-2.91784	-1.92738	-0.936922392826848	0.00300196923608278
						S1pr3	-3.05169	-1.92738	-0.669230280590606	0.0148116521593023
						Sstr1	-2.784	-1.92738	-0.883383970379598	0.0196063450842471
						Hsd17b7	-2.75723	-1.90061	-1.07077	0.000164156919576204
						Ifitm3	-2.81077	-1.90061	-1.07077	0.000199022289863461
						Sorcs2	-2.56984	-1.90061	-1.044	0.000252238020217186
						Paqr6	-2.54308	-1.90061	-1.044	0.000266289779783025
						Gfap	-2.59661	-1.90061	-1.09754	0.000413105725548548
						Epas1	-2.784	-1.90061	-0.990460815274095	0.000717818243592069
						Acvr1c	-2.91784	-1.90061	-0.910153181603223	0.000912938188530117
						Ly6e	-2.73046	-1.90061	-0.910153181603223	0.00157831557296098
						Dpysl4	-2.89107	-1.90061	-0.963691604050473	0.00171632622349315
						Nrip1	-2.81077	-1.90061	-0.910153181603223	0.00197722257205999
						Nek6	-2.94461	-1.90061	-0.883383970379598	0.0020375046654522
						Entpd1	-2.73046	-1.90061	-0.829845547932352	0.0022576763712014
						Mbp	-2.83754	-1.90061	-0.883383970379598	0.00303229190243244
						Mxra8	-2.83754	-1.90061	-0.829845547932352	0.00465771620264533
						Fam155a	-2.51631	-1.87384	-1.17785	2.20864899277155e-05
						Fam129b	-2.75723	-1.87384	-1.09754	4.79568600994823e-05
						Cyb5r3	-2.65015	-1.87384	-1.09754	9.43733806892108e-05
						Akr1b8	-2.56984	-1.87384	-1.07077	0.000100107317405961
						Ddx39	-2.70369	-1.87384	-1.07077	0.000155291709920712
						Ly6a	-2.67692	-1.87384	-0.963691604050473	0.000386500892386332
						Hhipl1	-2.91784	-1.87384	-1.01723	0.000391391235729309
						Slc35f1	-2.75723	-1.87384	-0.990460815274095	0.000603781625457476
						Bcl2l11	-2.59661	-1.87384	-0.963691604050473	0.000853066077584341
						Pros1	-2.784	-1.87384	-0.936922392826848	0.00261648967806482
						Palld	-2.67692	-1.87384	-0.936922392826848	0.00316786730776781
						Trip10	-2.86431	-1.87384	-0.910153181603223	0.00337565780623498
						Plxna3	-2.83754	-1.87384	-0.856614759155974	0.00694823015588017
						Pou2f1	-2.59661	-1.84708	-1.044	8.72396507865747e-05
						Galnt2	-2.67692	-1.84708	-1.044	0.000147063703432982
						Phgdh	-2.83754	-1.84708	-0.963691604050473	0.000615879678661905
						Cotl1	-2.73046	-1.84708	-0.910153181603223	0.00157009638300186
						Acot11	-2.75723	-1.84708	-0.936922392826848	0.00157219937262301
						Ada	-2.73046	-1.84708	-1.01723	0.00180494231556918
						Bmp8a	-2.62338	-1.84708	-0.883383970379598	0.00221792019355922
						Atp2b2	-3.21231	-1.84708	-0.803076336708727	0.00275662867437711
						Fam196a	-2.73046	-1.84708	-0.829845547932352	0.00551972248825772
						Ntrk2	-2.89107	-1.84708	-0.669230280590606	0.0157310840216416
						Polr3h	-2.65015	-1.82031	-1.07077	4.15482485435728e-05
						Stmn1	-2.54308	-1.82031	-1.09754	4.8446708592927e-05
						Fam159a	-2.784	-1.82031	-1.09754	8.23036755837683e-05
						Tnip2	-2.67692	-1.82031	-1.044	0.000143312155522433
						Sphk1	-2.59661	-1.82031	-1.044	0.000164054170726164
						Tsc22d2	-2.62338	-1.82031	-0.990460815274095	0.000270817380508033
						Camk2g	-2.56984	-1.82031	-1.07077	0.000419782830891271
						Gm5512	-2.65015	-1.82031	-0.963691604050473	0.000647133860718979
						Col1a2	-2.75723	-1.82031	-0.936922392826848	0.00109573552677085
						Mal	-2.62338	-1.82031	-0.856614759155974	0.00398995339714425
						Krt19	-2.89107	-1.82031	-0.749537914261477	0.00513954101183042
						Blmh	-2.784	-1.82031	-0.856614759155974	0.00564489941053147
						Arc	-2.91784	-1.82031	-0.722768703037852	0.00940467578975513
						D8Ertd82e	-3.26584	-1.82031	-0.588922646919731	0.0192445461221744
						Anxa4	-2.97138	-1.82031	-0.588922646919731	0.0441215504941404
						Cttn	-2.46277	-1.79354	-1.12431	1.3620965117932e-05
						Mapk6	-2.51631	-1.79354	-1.07077	4.08382948697383e-05
						Zmym3	-2.56984	-1.79354	-1.07077	5.32851876673009e-05
						Speer1-ps1	-2.40923	-1.79354	-1.12431	5.50648686758409e-05
						Gstm6	-2.48954	-1.79354	-1.09754	7.59769628087187e-05
						Fam53c	-2.56984	-1.79354	-1.044	9.72384341894868e-05
						Anp32a	-2.56984	-1.79354	-1.044	0.000107374265903068
						Cask	-2.54308	-1.79354	-1.01723	0.000191258019410969
						Sox10	-2.51631	-1.79354	-0.990460815274095	0.000368683307359475
						Sema3d	-2.51631	-1.79354	-0.936922392826848	0.000813739531433719
						Arid5a	-2.94461	-1.79354	-0.883383970379598	0.0014875886086649
						Svopl	-2.784	-1.79354	-0.856614759155974	0.00161709887945996
						Gja1	-2.81077	-1.79354	-0.829845547932352	0.00274755818292234
						Pgm1	-2.70369	-1.79354	-0.803076336708727	0.00508061268480049
						Grik3	-2.784	-1.79354	-0.695999491814231	0.00537059957396208
						Csrp1	-2.83754	-1.79354	-0.776307125485102	0.00540155641158849
						Tmem132a	-2.89107	-1.79354	-0.695999491814231	0.0141876441648102
						Gpnmb	-2.89107	-1.79354	-0.562153	0.0153097847688235
						Tnnc1	-2.51631	-1.76677	-1.12431	7.12004472135529e-06
						Hid1	-2.54308	-1.76677	-1.09754	1.07931514689741e-05
						Laptm4a	-2.46277	-1.76677	-1.09754	1.71956748413886e-05
						Ndel1	-2.51631	-1.76677	-1.044	7.33616887392574e-05
						Stx11	-2.62338	-1.76677	-0.963691604050473	0.00032304097608476
						Lrrfip1	-2.56984	-1.76677	-0.963691604050473	0.000399655286068201
						Col4a1	-2.59661	-1.76677	-0.963691604050473	0.000401244264767875
						Slc47a1	-2.48954	-1.76677	-0.990460815274095	0.00075715661784169
						Ppap2b	-2.65015	-1.76677	-0.829845547932352	0.00160218584134859
						Avpi1	-3.07846	-1.76677	-0.803076336708727	0.00308100710319381
						Mapkapk3	-2.59661	-1.76677	-0.722768703037852	0.00336800535197906
						Sema4a	-2.65015	-1.76677	-0.856614759155974	0.00478099764631669
						Irf5	-2.81077	-1.76677	-0.776307125485102	0.00661291120662237
						Mpz	-2.83754	-1.76677	-0.615691858143356	0.0163555461988793
						Abca8b	-2.97138	-1.76677	-0.562153	0.0183409406221959
						Dbn1	-2.48954	-1.74	-1.01723	9.77223163063426e-05
						Pdlim4	-2.40923	-1.74	-0.963691604050473	0.00026108034416075
						Tm4sf1	-2.51631	-1.74	-0.990460815274095	0.00026628849292362
						Ndst1	-2.59661	-1.74	-0.910153181603223	0.00052570148497863
						Prosc	-2.62338	-1.74	-0.936922392826848	0.000674301141783955
						Nkain1	-2.70369	-1.74	-0.856614759155974	0.0016682334934039
						Mtus2	-2.62338	-1.74	-0.829845547932352	0.00276800095756676
						Ltbp4	-2.62338	-1.74	-0.856614759155974	0.00295890553652403
						Pkib	-2.62338	-1.74	-0.829845547932352	0.00317171506250985
						Cdc42ep4	-2.62338	-1.74	-0.829845547932352	0.00323447421935854
						Traf4	-2.75723	-1.74	-0.829845547932352	0.00337565780623498
						Kctd11	-2.75723	-1.74	-0.695999491814231	0.0095037551899243
						Itga5	-2.54308	-1.74	-0.749537914261477	0.00957179846400717
						Ptpn5	-3.15877	-1.74	-0.535384224472485	0.0405811684024805
						Homer3	-2.38246	-1.71323	-1.07077	2.7745051933761e-05
						Ppef1	-2.48954	-1.71323	-0.963691604050473	0.00012011188372074
						Ccdc92	-2.40923	-1.71323	-1.01723	0.00013613051682728
						2810408A11Rik	-2.38246	-1.71323	-1.01723	0.00018944418707981
						Slc2a3	-2.51631	-1.71323	-0.963691604050473	0.000208206414765828
						Stat5b	-2.56984	-1.71323	-0.936922392826848	0.000315925444670848
						Rsad1	-2.56984	-1.71323	-0.883383970379598	0.000810007258796556
						Hmgn3	-2.73046	-1.71323	-0.883383970379598	0.00103770187519527
						Stk32b	-2.51631	-1.71323	-0.856614759155974	0.00187625466354905
						Cars	-2.65015	-1.71323	-0.829845547932352	0.00213842958240967
						Lipo1	-2.75723	-1.71323	-0.803076336708727	0.00230995080155765
						Cx3cr1	-2.48954	-1.71323	-0.803076336708727	0.00248488942319352
						Nudt17	-2.73046	-1.71323	-0.829845547932352	0.00251375860592531
						Tchh	-2.48954	-1.71323	-0.829845547932352	0.00322629575466196
						Adck4	-2.56984	-1.71323	-0.803076336708727	0.00330884419512615
						5930412G12Rik	-2.38246	-1.71323	-0.722768703037852	0.0091093804101762
						Lect1	-2.54308	-1.71323	-0.615691858143356	0.0158525915961689
						Ddit4	-2.83754	-1.71323	-0.615691858143356	0.0261872296492349
						H3f3b	-2.35569	-1.68646	-1.044	1.99899856913732e-05
						Tln1	-2.38246	-1.68646	-0.990460815274095	9.31551218004283e-05
						Slc7a6	-2.40923	-1.68646	-0.963691604050473	0.000154123330580146
						Fabp3	-2.38246	-1.68646	-0.936922392826848	0.000275517970733246
						Notch2	-2.35569	-1.68646	-0.936922392826848	0.000451248782755114
						1110038B12Rik	-2.40923	-1.68646	-0.936922392826848	0.000548691142010944
						Pim3	-2.51631	-1.68646	-0.883383970379598	0.000695922098189781
						Cyp2d22	-2.51631	-1.68646	-0.829845547932352	0.00135494158299521
						Zbtb7c	-2.56984	-1.68646	-0.803076336708727	0.00307432518265873
						Cyb5r2	-2.51631	-1.68646	-0.776307125485102	0.00385449407294865
						Ifi35	-2.65015	-1.68646	-0.669230280590606	0.0133250260940489
						B2m	-2.784	-1.68646	-0.588922646919731	0.0221378482132044
						Casp6	-2.83754	-1.68646	-0.615691858143356	0.0258882114869413
						Apbb2	-2.91784	-1.68646	-0.508615	0.0402354335091582
						Alpk1	-2.51631	-1.65969	-0.883383970379598	0.000390150045748313
						Itpr1	-2.40923	-1.65969	-0.883383970379598	0.000451248782755114
						Rell1	-2.436	-1.65969	-0.883383970379598	0.000627323119069243
						Kif21b	-2.46277	-1.65969	-0.856614759155974	0.000901689133058763
						Tet3	-2.436	-1.65969	-0.856614759155974	0.00108829981500142
						Fam19a1	-2.48954	-1.65969	-0.776307125485102	0.00287586675121573
						Ptk2b	-2.67692	-1.65969	-0.722768703037852	0.00348394786355737
						Per1	-2.56984	-1.65969	-0.749537914261477	0.00565993345355066
						Stac	-2.54308	-1.65969	-0.722768703037852	0.00671817437109245
						Pdlim1	-2.91784	-1.65969	-0.695999491814231	0.00932412818241302
						Mapkbp1	-2.54308	-1.65969	-0.695999491814231	0.00941525057673945
						Myo1a	-2.67692	-1.65969	-0.642461069366981	0.0124912668765534
						Soga1	-2.73046	-1.65969	-0.642461069366981	0.0126472626524666
						Dbi	-2.56984	-1.65969	-0.642461069366981	0.0155172958280714
						M6pr	-2.32892	-1.63292	-0.936922392826848	0.000168785836555636
						Tbc1d19	-2.436	-1.63292	-0.910153181603223	0.00024823836226777
						Itpr3	-2.35569	-1.63292	-0.936922392826848	0.000293452936499634
						Gpx8	-2.32892	-1.63292	-0.856614759155974	0.000525188629822032
						Angpt2	-2.40923	-1.63292	-0.803076336708727	0.00159217929563128
						Nxph3	-2.38246	-1.63292	-0.749537914261477	0.00327251975765099
						Slc43a3	-2.436	-1.63292	-0.722768703037852	0.00432333990584345
						Plxdc2	-2.70369	-1.63292	-0.669230280590606	0.0049671078124435
						Irak3	-2.65015	-1.63292	-0.669230280590606	0.00659499254105807
						Gm9866	-2.436	-1.63292	-0.695999491814231	0.00667858443235892
						Plscr2	-2.38246	-1.63292	-0.615691858143356	0.00733701700858502
						Cpxm1	-2.54308	-1.63292	-0.669230280590606	0.00970976146300926
						Zc3hav1	-2.70369	-1.63292	-0.669230280590606	0.0107851503706512
						Fam26e	-2.65015	-1.63292	-0.642461069366981	0.0155246887522555
						Elmsan1	-2.56984	-1.63292	-0.588922646919731	0.0165881576706359
						Tesc	-3.18554	-1.63292	-0.321231	0.0480249907755267
						Ipo5	-2.30215	-1.60615	-0.963691604050473	5.76170521997752e-05
						Plod3	-2.38246	-1.60615	-0.936922392826848	0.000105729050347816
						Itgb1	-2.30215	-1.60615	-0.936922392826848	0.000140179963817003
						Ppa1	-2.35569	-1.60615	-0.856614759155974	0.000476843193630589
						St14	-2.30215	-1.60615	-0.883383970379598	0.000589045932889985
						A330033J07Rik	-2.30215	-1.60615	-0.856614759155974	0.000608676064795916
						Lrrc61	-2.40923	-1.60615	-0.883383970379598	0.000668207129110728
						Azin1	-2.32892	-1.60615	-0.829845547932352	0.00072445597458075
						Itgb4	-2.38246	-1.60615	-0.856614759155974	0.000868083361198076
						Flt3	-2.24861	-1.60615	-0.856614759155974	0.000973323708836233
						Cntn2	-2.32892	-1.60615	-0.829845547932352	0.00130058012170651
						Nrip3	-2.46277	-1.60615	-0.803076336708727	0.00158368216308346
						Marcks	-2.48954	-1.60615	-0.803076336708727	0.00211534993161005
						Spsb2	-2.48954	-1.60615	-0.722768703037852	0.00565993345355066
						Wnt6	-2.30215	-1.60615	-0.722768703037852	0.00742851998736077
						Igfbp4	-2.83754	-1.60615	-0.535384224472485	0.0290330974003744
						Fhl2	-2.91784	-1.60615	-0.481845802025235	0.0453303050646878
						Arrb1	-2.27538	-1.57938	-0.910153181603223	0.000183763788801386
						Shc2	-2.30215	-1.57938	-0.883383970379598	0.000255367650018062
						Adam10	-2.27538	-1.57938	-0.883383970379598	0.000305274210581882
						Itgav	-2.35569	-1.57938	-0.856614759155974	0.000481133442318787
						Zfp664	-2.32892	-1.57938	-0.856614759155974	0.000483915854863433
						Mmp28	-2.35569	-1.57938	-0.856614759155974	0.000712041489384041
						Rasa3	-2.35569	-1.57938	-0.829845547932352	0.00083080871180388
						Lrrc2	-2.35569	-1.57938	-0.829845547932352	0.00086760739117151
						Cdc23	-2.35569	-1.57938	-0.803076336708727	0.000954023629276091
						Cdc42se2	-2.32892	-1.57938	-0.829845547932352	0.00100825705870007
						Specc1	-2.22184	-1.57938	-0.829845547932352	0.00102025143058759
						Car13	-2.24861	-1.57938	-0.829845547932352	0.001292135224407
						Lama2	-2.48954	-1.57938	-0.749537914261477	0.00272523154323417
						Tcf4	-2.35569	-1.57938	-0.776307125485102	0.00297047563837836
						Trib1	-2.436	-1.57938	-0.749537914261477	0.00344446141418082
						Itprip	-2.35569	-1.57938	-0.669230280590606	0.00699610617309959
						Sepn1	-2.51631	-1.57938	-0.642461069366981	0.00886008798384698
						Pnp2	-2.40923	-1.57938	-0.669230280590606	0.00938481926601933
						Pxdn	-2.35569	-1.57938	-0.749537914261477	0.00948622138817779
						AI464131	-2.51631	-1.57938	-0.642461069366981	0.0131206196661735
						St3gal1	-2.59661	-1.57938	-0.562153	0.0207012541922833
						Hopx	-2.89107	-1.57938	-0.562153	0.0280480699345813
						Col1a1	-2.73046	-1.57938	-0.428307379577988	0.0312455823456291
						Ly6c2	-2.46277	-1.57938	-0.535384224472485	0.0341318948286615
						Chil1	-2.67692	-1.57938	-0.347999745907114	0.0489955068998225
						Cldnd1	-2.27538	-1.55261	-0.883383970379598	0.000149519103642108
						Ctsd	-2.27538	-1.55261	-0.856614759155974	0.000302636385590928
						Eaf1	-2.35569	-1.55261	-0.856614759155974	0.000410476120787417
						Gm6460	-2.30215	-1.55261	-0.829845547932352	0.000425553173841793
						Smox	-2.35569	-1.55261	-0.803076336708727	0.000892237558666667
						Chl1	-2.40923	-1.55261	-0.749537914261477	0.0015848116561847
						Ier5	-2.38246	-1.55261	-0.749537914261477	0.00168700729605931
						Slfn9	-2.30215	-1.55261	-0.776307125485102	0.00187647998561649
						Tmod3	-2.35569	-1.55261	-0.749537914261477	0.00236197211056399
						Col4a2	-2.48954	-1.55261	-0.722768703037852	0.00295209505549833
						C4a	-2.32892	-1.55261	-0.722768703037852	0.00369658981881813
						Slitrk2	-2.24861	-1.55261	-0.722768703037852	0.00413665389025583
						Zcchc24	-2.436	-1.55261	-0.695999491814231	0.00565190846030739
						Flna	-2.40923	-1.55261	-0.669230280590606	0.00688461928705116
						Camk1d	-2.436	-1.55261	-0.642461069366981	0.00953550117900255
						Mcoln2	-2.51631	-1.55261	-0.615691858143356	0.0101644318306174
						Masp1	-2.59661	-1.55261	-0.562153	0.0133927990854307
						Itpkc	-2.54308	-1.55261	-0.588922646919731	0.0161283090909689
						Shisa9	-2.51631	-1.55261	-0.562153	0.0182659219606583
						Foxc2	-2.27538	-1.55261	-0.535384224472485	0.0395632840557919
						Cltb	-2.22184	-1.52585	-0.883383970379598	0.000236730862410472
						Wars	-2.22184	-1.52585	-0.856614759155974	0.000309503200002883
						Tmbim6	-2.27538	-1.52585	-0.829845547932352	0.000401244264767875
						Hspa9	-2.30215	-1.52585	-0.829845547932352	0.000475799538775022
						Pdlim7	-2.27538	-1.52585	-0.829845547932352	0.000628508540334387
						Racgap1	-2.22184	-1.52585	-0.776307125485102	0.000947084691042721
						Prr13	-2.22184	-1.52585	-0.803076336708727	0.000965086503391807
						Yes1	-2.22184	-1.52585	-0.829845547932352	0.00118421119730762
						Exoc6b	-2.35569	-1.52585	-0.776307125485102	0.00135494158299521
						Slc6a8	-2.27538	-1.52585	-0.803076336708727	0.00149433583030788
						Clcf1	-2.19508	-1.52585	-0.749537914261477	0.00163225075369361
						Egfl8	-2.24861	-1.52585	-0.776307125485102	0.00179899427715339
						Cped1	-2.27538	-1.52585	-0.749537914261477	0.00213842958240967
						Shd	-2.16831	-1.52585	-0.749537914261477	0.00244130737393263
						Txnip	-2.40923	-1.52585	-0.722768703037852	0.00266329395903158
						Rab33a	-2.46277	-1.52585	-0.722768703037852	0.00351770455118203
						Gstm1	-2.38246	-1.52585	-0.615691858143356	0.0130636651843919
						Prrt2	-2.59661	-1.52585	-0.455077	0.0369755695748156
						Col3a1	-2.38246	-1.52585	-0.347999745907114	0.0413929805209526
						Yars	-2.16831	-1.49908	-0.829845547932352	0.00030040541187232
						Ctbp2	-2.27538	-1.49908	-0.856614759155974	0.000322586459901383
						Twf2	-2.22184	-1.49908	-0.829845547932352	0.000482024090400889
						Txndc17	-2.16831	-1.49908	-0.829845547932352	0.000544656997531744
						Limch1	-2.11477	-1.49908	-0.829845547932352	0.000614413669912407
						Nono	-2.22184	-1.49908	-0.803076336708727	0.000620455926717161
						Atf4	-2.30215	-1.49908	-0.776307125485102	0.0010055536649073
						C130060K24Rik	-2.30215	-1.49908	-0.722768703037852	0.00135641032789624
						Rasl11a	-2.16831	-1.49908	-0.749537914261477	0.00159231825135745
						Ramp2	-2.32892	-1.49908	-0.749537914261477	0.00172737687722354
						Syt12	-2.24861	-1.49908	-0.722768703037852	0.00242574139444663
						Plxnb3	-2.19508	-1.49908	-0.722768703037852	0.00289318235492746
						Zak	-2.436	-1.49908	-0.642461069366981	0.00694823015588017
						Ctsc	-2.30215	-1.49908	-0.642461069366981	0.00842632643543268
						Plscr4	-2.38246	-1.49908	-0.535384224472485	0.0176559496209399
						Ccdc109b	-2.38246	-1.49908	-0.535384224472485	0.022425406164116
						Dclk1	-2.46277	-1.49908	-0.455077	0.0369404501296247
						Mllt11	-2.14154	-1.47231	-0.829845547932352	0.00026215955545754
						Cnbp	-2.14154	-1.47231	-0.829845547932352	0.000548691142010944
						Zpr1	-2.16831	-1.47231	-0.776307125485102	0.000933866653025305
						Pip5kl1	-2.16831	-1.47231	-0.722768703037852	0.00244696447185838
						Mtmr11	-2.38246	-1.47231	-0.669230280590606	0.00508061268480049
						Adarb1	-2.24861	-1.47231	-0.695999491814231	0.005510688521526
						Nmt2	-2.38246	-1.47231	-0.642461069366981	0.00661291120662237
						Tnc	-2.11477	-1.47231	-0.642461069366981	0.0101795486763923
						Lgr5	-2.38246	-1.47231	-0.588922646919731	0.0121481127285956
						Nsun4	-2.38246	-1.47231	-0.455077	0.034902992438736
						Rbfox2	-2.11477	-1.44554	-0.803076336708727	0.000374230738731891
						Golga7	-2.16831	-1.44554	-0.776307125485102	0.000599252438737011
						Ncam1	-2.19508	-1.44554	-0.749537914261477	0.00171651283992107
						Mrps22	-2.19508	-1.44554	-0.722768703037852	0.00173230719303947
						Slc7a5	-2.19508	-1.44554	-0.722768703037852	0.00193957994572703
						Rest	-2.19508	-1.44554	-0.695999491814231	0.00287646790358802
						Ptp4a2	-2.16831	-1.44554	-0.695999491814231	0.00308401003352535
						Rasal2	-2.24861	-1.44554	-0.669230280590606	0.00393795130627518
						Mvp	-2.24861	-1.44554	-0.669230280590606	0.00417147355025196
						Map3k6	-2.30215	-1.44554	-0.695999491814231	0.00424126779807471
						Cib1	-2.19508	-1.44554	-0.669230280590606	0.00457608245133557
						5031439G07Rik	-2.19508	-1.44554	-0.642461069366981	0.00502971513909123
						Grwd1	-2.24861	-1.44554	-0.642461069366981	0.00552067757802806
						Esyt1	-2.14154	-1.44554	-0.669230280590606	0.00596124948742856
						Slc39a1	-2.27538	-1.44554	-0.642461069366981	0.00637234940094991
						Slc16a3	-2.38246	-1.44554	-0.588922646919731	0.00739648186799877
						Ecm1	-2.30215	-1.44554	-0.615691858143356	0.00750250464221358
						Ppap2a	-2.38246	-1.44554	-0.562153	0.0122894208667316
						Pcnx	-2.30215	-1.44554	-0.562153	0.0132674300936195
						Parp16	-2.32892	-1.44554	-0.562153	0.015233504010566
						Cdk17	-2.32892	-1.44554	-0.535384224472485	0.0188611299751082
						Sh3pxd2b	-2.27538	-1.44554	-0.481845802025235	0.0291228741770195
						Acads	-2.46277	-1.44554	-0.481845802025235	0.0296893710875321
						Dnase1l3	-2.38246	-1.44554	-0.481845802025235	0.0308455325733667
						Steap3	-2.51631	-1.44554	-0.481845802025235	0.0315621064142637
						Pak1	-2.51631	-1.44554	-0.481845802025235	0.0320308777497208
						Arpc2	-2.11477	-1.41877	-0.776307125485102	0.000475799538775022
						Kcnmb4	-2.16831	-1.41877	-0.695999491814231	0.0022576763712014
						Efemp1	-2.06123	-1.41877	-0.695999491814231	0.00269831097612449
						Apc	-2.11477	-1.41877	-0.695999491814231	0.00281247270727276
						Umps	-2.19508	-1.41877	-0.642461069366981	0.00432215009147399
						Nmd3	-2.14154	-1.41877	-0.642461069366981	0.00472271838639271
						Ust	-2.19508	-1.41877	-0.562153	0.010786985755351
						Gsg1l	-2.16831	-1.41877	-0.588922646919731	0.011329538149983
						Cdk6	-2.22184	-1.41877	-0.535384224472485	0.0114018813899717
						Hdac6	-2.38246	-1.41877	-0.588922646919731	0.012092695793709
						Cmtm3	-2.54308	-1.41877	-0.562153	0.0160622686573323
						Actn3	-2.19508	-1.41877	-0.588922646919731	0.0170493568694352
						Adm2	-2.436	-1.41877	-0.508615	0.0170493568694352
						Methig1	-2.35569	-1.41877	-0.535384224472485	0.018147390767925
						Slc7a2	-2.38246	-1.41877	-0.508615	0.0207380434164258
						Cyp4f16	-2.27538	-1.41877	-0.481845802025235	0.0225587848923774
						Ddah1	-2.436	-1.41877	-0.455077	0.0336970571445561
						Sntb1	-2.32892	-1.41877	-0.455077	0.0417693778144359
						Trex1	-2.46277	-1.41877	-0.401538168354364	0.0488387487610917
						Sdc3	-2.11477	-1.392	-0.722768703037852	0.00116216052428422
						Ehd1	-2.14154	-1.392	-0.695999491814231	0.00140772434002609
						Shc4	-2.03446	-1.392	-0.722768703037852	0.00157349311218033
						Tmem179	-2.14154	-1.392	-0.695999491814231	0.00181293210751033
						Kcnc1	-2.06123	-1.392	-0.669230280590606	0.00272340726645531
						Tnfrsf21	-2.11477	-1.392	-0.669230280590606	0.00308401003352535
						Aspscr1	-2.16831	-1.392	-0.642461069366981	0.00380107123457716
						Wrnip1	-2.16831	-1.392	-0.615691858143356	0.00497379427218329
						Gjc3	-2.088	-1.392	-0.588922646919731	0.00551126139473939
						Arhgef10	-2.19508	-1.392	-0.588922646919731	0.00723930007070228
						Herc4	-2.22184	-1.392	-0.615691858143356	0.00723930007070228
						H2-M1	-2.24861	-1.392	-0.588922646919731	0.00748684104803903
						Phactr4	-2.30215	-1.392	-0.615691858143356	0.0082989115568823
						Pdzd2	-2.16831	-1.392	-0.588922646919731	0.00966091014902126
						S100a16	-2.19508	-1.392	-0.588922646919731	0.0101177743845706
						Fmo1	-2.19508	-1.392	-0.535384224472485	0.0109988035489501
						Osbpl6	-2.30215	-1.392	-0.535384224472485	0.0135799625792919
						Vars	-2.19508	-1.392	-0.562153	0.0137406480968419
						Pla2g16	-2.24861	-1.392	-0.535384224472485	0.0144428498294079
						Mkl2	-2.16831	-1.392	-0.535384224472485	0.0161225598588739
						Tmc5	-2.088	-1.392	-0.562153	0.0163437975022258
						Abca1	-2.38246	-1.392	-0.508615	0.0196832340807809
						Ubc	-2.16831	-1.392	-0.508615	0.0245464112029112
						Bpifc	-2.24861	-1.392	-0.455077	0.0359822981206711
						Cdcp1	-2.16831	-1.392	-0.455077	0.0360379781009782
						Pde7a	-2.24861	-1.392	-0.455077	0.0374052445525982
						Lipe	-2.46277	-1.392	-0.401538168354364	0.0409533352012167
						Sbk1	-2.24861	-1.392	-0.374768957130739	0.0491486114627998
						Adam19	-2.14154	-1.36523	-0.695999491814231	0.00155712327119727
						Fam129a	-2.00769	-1.36523	-0.695999491814231	0.00232619714128742
						Tmem57	-2.11477	-1.36523	-0.669230280590606	0.00269177326584285
						Elmod1	-2.14154	-1.36523	-0.669230280590606	0.00271342869869028
						Pxn	-1.92738	-1.36523	-0.615691858143356	0.00422807741921561
						Hs3st1	-2.06123	-1.36523	-0.642461069366981	0.00424126779807471
						Slc25a30	-2.088	-1.36523	-0.615691858143356	0.00551126139473939
						G6pdx	-2.11477	-1.36523	-0.615691858143356	0.00569388151066734
						Fyb	-2.00769	-1.36523	-0.615691858143356	0.00608719152075232
						Fndc3a	-2.14154	-1.36523	-0.615691858143356	0.00669882288699996
						Ttc37	-2.30215	-1.36523	-0.588922646919731	0.00763991431620171
						Opn3	-2.11477	-1.36523	-0.642461069366981	0.00975732960935159
						Fam171a1	-2.30215	-1.36523	-0.562153	0.00985762852276081
						Clvs2	-2.35569	-1.36523	-0.508615	0.0199428501522755
						Gyk	-2.38246	-1.36523	-0.455077	0.0277215453359358
						Mpp7	-2.32892	-1.36523	-0.481845802025235	0.0303296954866444
						Insig1	-2.19508	-1.36523	-0.455077	0.0324911462926026
						Blvrb	-2.30215	-1.36523	-0.455077	0.0331682384520425
						Csmd2	-2.32892	-1.36523	-0.455077	0.0375084332449226
						Mknk1	-2.32892	-1.36523	-0.428307379577988	0.0393897926570076
						Coil	-2.38246	-1.36523	-0.374768957130739	0.0471926896686626
						Cdc16	-2.03446	-1.33846	-0.642461069366981	0.00229266564101936
						Eef1b2	-2.00769	-1.33846	-0.669230280590606	0.00282745911411008
						Lars	-2.088	-1.33846	-0.615691858143356	0.00403680624811257
						Chd7	-1.95415	-1.33846	-0.642461069366981	0.00432333990584345
						Sun2	-2.11477	-1.33846	-0.588922646919731	0.00633741460479868
						Afap1l2	-2.06123	-1.33846	-0.588922646919731	0.00696009323949654
						Adamts16	-2.11477	-1.33846	-0.588922646919731	0.00722541625368898
						Gpr119	-2.16831	-1.33846	-0.588922646919731	0.00798547686995903
						Mrgbp	-2.14154	-1.33846	-0.562153	0.00847662725303298
						Nkain4	-2.03446	-1.33846	-0.535384224472485	0.0117021862613605
						Dhx32	-2.27538	-1.33846	-0.562153	0.0124975658929021
						Sptbn2	-2.11477	-1.33846	-0.535384224472485	0.0128571657339344
						Bms1	-2.19508	-1.33846	-0.535384224472485	0.0151951678909962
						Repin1	-2.19508	-1.33846	-0.508615	0.0162307346258786
						Serpinf1	-2.22184	-1.33846	-0.508615	0.0195533171722029
						Frem2	-2.06123	-1.33846	-0.508615	0.0199814239617327
						Kank4	-2.22184	-1.33846	-0.455077	0.0260263693856674
						Itk	-2.24861	-1.33846	-0.455077	0.0266075743239444
						Saraf	-2.00769	-1.31169	-0.642461069366981	0.00203465785078914
						Hist1h1e	-2.00769	-1.31169	-0.642461069366981	0.00248488942319352
						Slc7a1	-2.03446	-1.31169	-0.642461069366981	0.00278478757936168
						Trpm1	-1.92738	-1.31169	-0.642461069366981	0.00357466986899785
						Rcn3	-1.92738	-1.31169	-0.562153	0.00757292765166763
						Lama5	-2.22184	-1.31169	-0.562153	0.00896276086303633
						Sympk	-2.14154	-1.31169	-0.562153	0.00904119980925632
						Cbr1	-2.03446	-1.31169	-0.588922646919731	0.00937552215972593
						Pthlh	-1.98092	-1.31169	-0.535384224472485	0.0126410667873563
						Pon2	-2.19508	-1.31169	-0.508615	0.0158525915961689
						Ell2	-2.40923	-1.31169	-0.481845802025235	0.0159833915825639
						Cyb561	-2.32892	-1.31169	-0.481845802025235	0.0197945543968868
						Podxl2	-2.11477	-1.31169	-0.455077	0.0289688899089079
						Zhx2	-2.14154	-1.31169	-0.428307379577988	0.0305616113339466
						Mthfd1l	-2.27538	-1.31169	-0.428307379577988	0.0320434
						Idh2	-2.16831	-1.31169	-0.428307379577988	0.0336553761863066
						Diablo	-2.06123	-1.31169	-0.428307379577988	0.0336805029465984
						Rcan1	-2.16831	-1.31169	-0.401538168354364	0.039939877448528
						Pacsin2	-2.22184	-1.31169	-0.401538168354364	0.041154129732357
						Hist1h1d	-1.95415	-1.28492	-0.642461069366981	0.0017083897661683
						Qpct	-1.87384	-1.28492	-0.642461069366981	0.00275225304434029
						Setd7	-2.00769	-1.28492	-0.615691858143356	0.00284583956971644
						Cox5a	-1.95415	-1.28492	-0.615691858143356	0.00354812578206423
						Serp1	-2.00769	-1.28492	-0.588922646919731	0.00376598769521205
						Trim35	-2.00769	-1.28492	-0.588922646919731	0.00379658178358673
						Igfbp6	-1.92738	-1.28492	-0.588922646919731	0.0059985010070293
						Relt	-1.90061	-1.28492	-0.562153	0.00706841560530369
						Vamp8	-1.92738	-1.28492	-0.562153	0.00711139703568661
						Pard3	-2.03446	-1.28492	-0.562153	0.0077796872214065
						Alox5ap	-1.95415	-1.28492	-0.562153	0.00790456884234505
						Hmgn1	-2.06123	-1.28492	-0.562153	0.00846300441686359
						Gramd1a	-2.00769	-1.28492	-0.535384224472485	0.0103926346393233
						Mkx	-2.16831	-1.28492	-0.535384224472485	0.0115251124228336
						Cspg4	-1.92738	-1.28492	-0.508615	0.0122045801747007
						Dusp7	-2.088	-1.28492	-0.508615	0.0126117545122882
						Odc1	-2.088	-1.28492	-0.508615	0.0155234491179525
						Lrrk2	-2.088	-1.28492	-0.481845802025235	0.0156836271733692
						Rac3	-2.16831	-1.28492	-0.481845802025235	0.0171262485591263
						Mr1	-1.95415	-1.28492	-0.508615	0.0179065377808551
						Garem	-2.088	-1.28492	-0.481845802025235	0.0194930320671329
						Med22	-2.11477	-1.28492	-0.428307379577988	0.0291167760354568
						Syndig1l	-2.00769	-1.28492	-0.401538168354364	0.0348872900814515
						Jam2	-2.16831	-1.28492	-0.401538168354364	0.0356678510328714
						Mettl6	-2.06123	-1.28492	-0.401538168354364	0.0357282574111158
						Gpc1	-2.16831	-1.28492	-0.401538168354364	0.0385127158885296
						Ccdc172	-2.14154	-1.28492	-0.401538168354364	0.0423101767154918
						Vat1	-2.088	-1.28492	-0.374768957130739	0.0459471580136819
						Elf4	-2.11477	-1.28492	-0.347999745907114	0.0489852230033821
						Sipa1l2	-2.32892	-1.28492	-0.374768957130739	0.049835406298796
						Sbds	-1.90061	-1.25815	-0.615691858143356	0.0024925878111366
						Uck2	-2.00769	-1.25815	-0.588922646919731	0.00432764591776174
						P3h4	-1.92738	-1.25815	-0.588922646919731	0.00503633799455228
						Adrm1	-1.95415	-1.25815	-0.562153	0.00722143785745588
						Psmd3	-1.98092	-1.25815	-0.562153	0.00774194644437223
						Rara	-1.92738	-1.25815	-0.562153	0.00785264586983995
						Gm19424	-1.95415	-1.25815	-0.535384224472485	0.00842695657338789
						Itpripl2	-1.98092	-1.25815	-0.562153	0.00853353675508613
						Cdc42ep1	-1.92738	-1.25815	-0.535384224472485	0.00913834568798952
						Rab15	-2.03446	-1.25815	-0.535384224472485	0.00972021676985852
						Dhrs1	-2.00769	-1.25815	-0.535384224472485	0.0117080611901028
						Corin	-1.92738	-1.25815	-0.535384224472485	0.0123601489279564
						Fam181b	-2.03446	-1.25815	-0.535384224472485	0.0135517989118891
						Plekhg2	-1.92738	-1.25815	-0.481845802025235	0.0142755951552214
						Tgfbr2	-2.00769	-1.25815	-0.508615	0.0158525915961689
						Slc25a24	-2.14154	-1.25815	-0.455077	0.0196106339828464
						Smco3	-2.00769	-1.25815	-0.455077	0.0203688508535063
						Adra2a	-2.06123	-1.25815	-0.428307379577988	0.0231164028171732
						Ppp4r1	-2.088	-1.25815	-0.455077	0.0232125451313893
						Ppp2r3a	-2.03446	-1.25815	-0.428307379577988	0.0265566928421742
						Dysf	-2.03446	-1.25815	-0.428307379577988	0.0281352503341999
						Zfp629	-2.22184	-1.25815	-0.374768957130739	0.03005
						Plod1	-2.14154	-1.25815	-0.401538168354364	0.0309318825453392
						Ripk2	-2.11477	-1.25815	-0.428307379577988	0.0316880275890953
						Cntfr	-1.87384	-1.23138	-0.562153	0.00497379427218329
						Cchcr1	-1.84708	-1.23138	-0.588922646919731	0.00503931288670242
						Psmd11	-1.92738	-1.23138	-0.562153	0.00514338883833446
						Slc3a2	-1.95415	-1.23138	-0.562153	0.00527450292766605
						Csnk1a1	-1.92738	-1.23138	-0.562153	0.00607015499486664
						Mpc1	-1.90061	-1.23138	-0.535384224472485	0.00640382765360933
						Hist3h2a	-1.92738	-1.23138	-0.535384224472485	0.00659499254105807
						Dctn4	-1.87384	-1.23138	-0.562153	0.00757292765166763
						Hax1	-1.98092	-1.23138	-0.535384224472485	0.00763143618929221
						Srrm4os	-1.92738	-1.23138	-0.535384224472485	0.00879633883065619
						Doc2b	-1.84708	-1.23138	-0.535384224472485	0.0107541431468764
						Matn4	-1.90061	-1.23138	-0.508615	0.0107925557242497
						Nod2	-2.11477	-1.23138	-0.508615	0.0119786091311604
						Surf6	-2.14154	-1.23138	-0.481845802025235	0.0123655622063309
						Bag3	-1.92738	-1.23138	-0.508615	0.0130329199226676
						Cmtm5	-2.06123	-1.23138	-0.481845802025235	0.0151051345526741
						Gml	-1.92738	-1.23138	-0.481845802025235	0.0163010225636404
						Fkbp9	-2.16831	-1.23138	-0.481845802025235	0.0166631082566547
						Erbb3	-1.90061	-1.23138	-0.455077	0.0173938593547873
						Plin5	-2.06123	-1.23138	-0.428307379577988	0.0270267281189532
						Nptn	-2.03446	-1.23138	-0.428307379577988	0.0286064952692072
						Ak4	-2.11477	-1.23138	-0.428307379577988	0.0317185793250221
						Slc37a1	-2.19508	-1.23138	-0.401538168354364	0.0318799309275499
						Cldn23	-2.00769	-1.23138	-0.374768957130739	0.0417353502932762
						Pgk1	-1.92738	-1.20461	-0.562153	0.00508577463633354
						Psmc6	-1.90061	-1.20461	-0.535384224472485	0.00756512547778945
						Timp1	-1.98092	-1.20461	-0.535384224472485	0.00845957836125023
						Myadm	-1.90061	-1.20461	-0.508615	0.00892846118117203
						Pycrl	-1.92738	-1.20461	-0.508615	0.00921024316906427
						Tubb2b	-1.92738	-1.20461	-0.508615	0.00921024316906427
						Rhoj	-1.82031	-1.20461	-0.508615	0.0102439570455737
						Eif4e	-1.98092	-1.20461	-0.481845802025235	0.0108429567333086
						Dgat2	-1.95415	-1.20461	-0.481845802025235	0.0112563235881003
						Col6a5	-1.87384	-1.20461	-0.481845802025235	0.0122173275608076
						S100a10	-1.87384	-1.20461	-0.481845802025235	0.0131662489514875
						Zfand5	-1.92738	-1.20461	-0.481845802025235	0.0133897890407791
						Hps1	-1.92738	-1.20461	-0.481845802025235	0.0144386486335153
						Arg2	-2.00769	-1.20461	-0.481845802025235	0.0149343338127259
						Eif1ad	-1.95415	-1.20461	-0.481845802025235	0.016266552006262
						Tmprss5	-1.90061	-1.20461	-0.455077	0.0177821496236457
						Asb2	-1.87384	-1.20461	-0.455077	0.0185304587102359
						Rnf2	-1.98092	-1.20461	-0.455077	0.0208127179666054
						Sez6l2	-2.088	-1.20461	-0.428307379577988	0.0223467974491343
						Ube2g2	-2.00769	-1.20461	-0.428307379577988	0.0223581704230244
						Optn	-2.00769	-1.20461	-0.455077	0.0233141021048782
						Btg1	-2.06123	-1.20461	-0.428307379577988	0.0253116173336609
						Ormdl3	-2.088	-1.20461	-0.401538168354364	0.0281131718949084
						Pcolce	-1.82031	-1.20461	-0.428307379577988	0.0321306386748431
						Chst8	-2.06123	-1.20461	-0.401538168354364	0.0346231767884831
						Tcn2	-2.14154	-1.20461	-0.374768957130739	0.0415579368262837
						Tifa	-2.54308	-1.20461	-0.347999745907114	0.0465996502884053
						Prdm9	-2.088	-1.20461	-0.347999745907114	0.048308187167256
						Cct8	-1.87384	-1.17785	-0.535384224472485	0.00565993345355066
						Nck2	-1.76677	-1.17785	-0.535384224472485	0.00658713555757046
						Nars	-1.84708	-1.17785	-0.535384224472485	0.00711550591707063
						Slc30a4	-1.74	-1.17785	-0.535384224472485	0.00722541625368898
						Taldo1	-1.84708	-1.17785	-0.508615	0.00807682621822381
						Susd6	-1.87384	-1.17785	-0.508615	0.00875677549941623
						Trim10	-1.76677	-1.17785	-0.508615	0.00930648599814285
						Ptp4a1	-1.90061	-1.17785	-0.508615	0.00953243057796243
						Eprs	-1.84708	-1.17785	-0.508615	0.0107851503706512
						Atp6ap2	-1.92738	-1.17785	-0.481845802025235	0.0115282192786773
						Ano7	-1.79354	-1.17785	-0.481845802025235	0.0130329199226676
						Cd276	-1.82031	-1.17785	-0.455077	0.0156498341231474
						Iah1	-2.06123	-1.17785	-0.455077	0.0170619295204704
						Mex3a	-1.82031	-1.17785	-0.428307379577988	0.018250056092403
						Itpripl1	-2.00769	-1.17785	-0.455077	0.0187022390660999
						Adam15	-1.98092	-1.17785	-0.428307379577988	0.0195533171722029
						Pik3cg	-1.84708	-1.17785	-0.455077	0.0204146500065876
						Rarres2	-1.90061	-1.17785	-0.428307379577988	0.0216133719145567
						Rasgef1c	-1.92738	-1.17785	-0.428307379577988	0.0221281049666148
						P2ry12	-1.92738	-1.17785	-0.401538168354364	0.0231199519864392
						F11r	-1.98092	-1.17785	-0.455077	0.0231980202031015
						Frmd6	-1.95415	-1.17785	-0.401538168354364	0.025870179703346
						Eya1	-1.92738	-1.17785	-0.401538168354364	0.0260827655403923
						Sv2b	-1.90061	-1.17785	-0.401538168354364	0.0304897427978425
						Clcn5	-2.03446	-1.17785	-0.374768957130739	0.0351351267743558
						Lima1	-2.088	-1.17785	-0.374768957130739	0.0353577268354385
						Nde1	-1.90061	-1.17785	-0.401538168354364	0.0360144331302562
						Rad18	-1.92738	-1.17785	-0.374768957130739	0.0401262956937753
						Pde4dip	-2.14154	-1.17785	-0.347999745907114	0.0420023340187098
						Kpna2	-1.98092	-1.17785	-0.347999745907114	0.0440731500496846
						Ggt5	-1.98092	-1.17785	-0.374768957130739	0.0450182310493458
						Gm7361	-1.65969	-1.15108	-0.562153	0.00485817987504325
						Gars	-1.84708	-1.15108	-0.535384224472485	0.00560703062301432
						Ppp2r5b	-1.82031	-1.15108	-0.535384224472485	0.00580670647678443
						Tubb2a	-1.71323	-1.15108	-0.508615	0.0090438284938493
						Hspb8	-1.84708	-1.15108	-0.481845802025235	0.00949057635057681
						Hars	-1.87384	-1.15108	-0.481845802025235	0.0102439570455737
						Slc16a14	-1.71323	-1.15108	-0.481845802025235	0.0108012387808509
						Dnajc7	-1.84708	-1.15108	-0.481845802025235	0.012590307365724
						Usp22	-1.82031	-1.15108	-0.481845802025235	0.0130329199226676
						Grpel1	-1.84708	-1.15108	-0.481845802025235	0.0131683578665395
						Acot2	-1.87384	-1.15108	-0.455077	0.0141291896496563
						Vangl1	-1.82031	-1.15108	-0.455077	0.0170628928035723
						Ncs1	-1.90061	-1.15108	-0.428307379577988	0.0188747293688361
						Tubb2a-ps2	-1.92738	-1.15108	-0.428307379577988	0.0190373748499384
						Cth	-1.76677	-1.15108	-0.428307379577988	0.0216133719145567
						Kif5c	-1.82031	-1.15108	-0.428307379577988	0.0221315335394466
						Slc38a1	-1.92738	-1.15108	-0.428307379577988	0.0222874546456924
						Sec11c	-1.87384	-1.15108	-0.428307379577988	0.0229659083765094
						Sik3	-1.84708	-1.15108	-0.401538168354364	0.0245150569664966
						Rap2b	-1.92738	-1.15108	-0.401538168354364	0.0253116173336609
						Pgam5	-1.92738	-1.15108	-0.401538168354364	0.0262841491713914
						Usp5	-1.84708	-1.15108	-0.401538168354364	0.0262889702202483
						Mapk13	-1.95415	-1.15108	-0.401538168354364	0.0274798262728413
						Nudt9	-1.90061	-1.15108	-0.401538168354364	0.0274798262728413
						Gdpd1	-1.92738	-1.15108	-0.401538168354364	0.0291263137730593
						Slc23a2	-1.90061	-1.15108	-0.401538168354364	0.0295090375668936
						Coq7	-1.95415	-1.15108	-0.347999745907114	0.0395632840557919
						Fam214b	-1.92738	-1.15108	-0.347999745907114	0.0415788505910123
						Arg1	-1.82031	-1.15108	-0.347999745907114	0.0422986346893673
						3110002H16Rik	-2.11477	-1.15108	-0.347999745907114	0.0437154419922179
						Ubn1	-1.90061	-1.15108	-0.347999745907114	0.0447587593005018
						Eif5	-1.82031	-1.12431	-0.481845802025235	0.0104412120429728
						Rpl35	-1.82031	-1.12431	-0.455077	0.0112292720586645
						Psmd8	-1.84708	-1.12431	-0.455077	0.0118604131460797
						Ranbp1	-1.79354	-1.12431	-0.455077	0.013057
						Eif4e2	-1.82031	-1.12431	-0.455077	0.0143099383581535
						Cd59b	-1.82031	-1.12431	-0.455077	0.0148116521593023
						H3f3a	-1.79354	-1.12431	-0.428307379577988	0.0158525915961689
						Mapk8ip1	-1.87384	-1.12431	-0.428307379577988	0.017363907339604
						Dazap2	-1.84708	-1.12431	-0.428307379577988	0.0175554113752173
						Itgb5	-1.74	-1.12431	-0.428307379577988	0.0181512044670877
						6530402F18Rik	-1.82031	-1.12431	-0.455077	0.0182659219606583
						Rars	-1.87384	-1.12431	-0.401538168354364	0.021992684776264
						Syde1	-1.82031	-1.12431	-0.401538168354364	0.0250937253495546
						Ebna1bp2	-1.90061	-1.12431	-0.401538168354364	0.0257147874662417
						Bcl10	-1.98092	-1.12431	-0.401538168354364	0.0266075743239444
						Etf1	-1.90061	-1.12431	-0.374768957130739	0.0319443813350427
						2210016F16Rik	-2.00769	-1.12431	-0.347999745907114	0.0355078471001721
						Slc41a2	-1.87384	-1.12431	-0.374768957130739	0.0360004874692766
						Shmt2	-1.87384	-1.12431	-0.347999745907114	0.0403360737477023
						Col16a1	-2.03446	-1.12431	-0.321231	0.0405565573030287
						Map3k11	-1.95415	-1.12431	-0.347999745907114	0.0418913377449677
						Fam212a	-1.76677	-1.12431	-0.374768957130739	0.0427834545141503
						Net1	-2.00769	-1.12431	-0.321231	0.0428741390388633
						Stard8	-1.76677	-1.12431	-0.347999745907114	0.0444310322366751
						Wnk3	-1.84708	-1.12431	-0.321231	0.0475215817064543
						Krt6a	-1.82031	-1.12431	-0.347999745907114	0.0495526271078087
						Ap2m1	-1.76677	-1.09754	-0.455077	0.00938481926601933
						Prkg2	-1.60615	-1.09754	-0.481845802025235	0.00976590855338715
						Cfl2	-1.76677	-1.09754	-0.455077	0.0100676532742985
						Gm6682	-1.76677	-1.09754	-0.455077	0.0123196
						Tuba1c	-1.74	-1.09754	-0.428307379577988	0.0137917567356046
						Chmp7	-1.79354	-1.09754	-0.428307379577988	0.0154852147451735
						Lyn	-1.76677	-1.09754	-0.455077	0.0156902883484709
						Rtn4	-1.82031	-1.09754	-0.428307379577988	0.017803698203561
						Midn	-1.82031	-1.09754	-0.428307379577988	0.0188203369476824
						Gpr126	-1.90061	-1.09754	-0.401538168354364	0.0198297738358066
						Pum2	-1.84708	-1.09754	-0.401538168354364	0.0198300972339937
						Sys1	-1.82031	-1.09754	-0.401538168354364	0.0201477533448218
						Ninl	-1.74	-1.09754	-0.401538168354364	0.0207903054939978
						Tnks1bp1	-1.82031	-1.09754	-0.401538168354364	0.021998614220521
						Stx5a	-1.90061	-1.09754	-0.374768957130739	0.030517244712429
						Ltbp1	-1.92738	-1.09754	-0.374768957130739	0.0305811324887256
						Mmp11	-1.92738	-1.09754	-0.374768957130739	0.0329122521074196
						En1	-1.71323	-1.09754	-0.347999745907114	0.0360144331302562
						1700017B05Rik	-1.71323	-1.09754	-0.374768957130739	0.0365533830666528
						Afap1	-1.90061	-1.09754	-0.347999745907114	0.0370645015303168
						Ccdc155	-1.90061	-1.09754	-0.321231	0.0400670487191892
						Morc2a	-1.84708	-1.09754	-0.347999745907114	0.0414352990551091
						Wisp2	-1.82031	-1.09754	-0.347999745907114	0.0423774295011695
						Ing1	-1.90061	-1.09754	-0.321231	0.0442636376496269
						Gria3	-1.82031	-1.09754	-0.321231	0.046439848684812
						Sorcs3	-1.63292	-1.07077	-0.455077	0.0147030828376469
						Eif4g2	-1.71323	-1.07077	-0.428307379577988	0.0148067993204173
						Brd2	-1.76677	-1.07077	-0.428307379577988	0.0161718858124265
						2210409E12Rik	-1.63292	-1.07077	-0.428307379577988	0.0181411183021805
						AA387883	-1.65969	-1.07077	-0.428307379577988	0.0181603568085138
						Snai2	-1.74	-1.07077	-0.401538168354364	0.0188417331750085
						Arpc4	-1.71323	-1.07077	-0.401538168354364	0.0196832340807809
						Wdr63	-1.60615	-1.07077	-0.401538168354364	0.0203688508535063
						Gpc6	-1.68646	-1.07077	-0.401538168354364	0.0228271366955831
						Satb2	-1.76677	-1.07077	-0.374768957130739	0.0243554320367963
						Slc25a51	-1.74	-1.07077	-0.374768957130739	0.0245464112029112
						Tcaf1	-1.82031	-1.07077	-0.374768957130739	0.0245522534476029
						Prdx3	-1.79354	-1.07077	-0.374768957130739	0.0253116173336609
						P2rx7	-1.71323	-1.07077	-0.374768957130739	0.0259488962272113
						Ndufaf4	-1.82031	-1.07077	-0.374768957130739	0.027413421458812
						Lin7c	-1.76677	-1.07077	-0.374768957130739	0.0274824739208596
						Mocs2	-1.79354	-1.07077	-0.374768957130739	0.0280281701609479
						B3gnt9	-1.68646	-1.07077	-0.374768957130739	0.0281352503341999
						Ppp2r2a	-1.82031	-1.07077	-0.374768957130739	0.0285980117246399
						Lrig1	-1.74	-1.07077	-0.347999745907114	0.0339221480667408
						Ntmt1	-1.82031	-1.07077	-0.347999745907114	0.0341318948286615
						Brd3	-1.82031	-1.07077	-0.347999745907114	0.0352012030962829
						Tmem69	-1.76677	-1.07077	-0.347999745907114	0.0360004874692766
						Lbr	-1.82031	-1.07077	-0.347999745907114	0.0360379781009782
						Rela	-1.84708	-1.07077	-0.347999745907114	0.0367420524131641
						Slc11a2	-1.84708	-1.07077	-0.321231	0.0411547527899978
						AA536875	-1.74	-1.07077	-0.347999745907114	0.0420085382622727
						Cnnm4	-1.84708	-1.07077	-0.321231	0.0425635158079361
						Tox	-1.74	-1.07077	-0.321231	0.0441215504941404
						Cyfip2	-1.79354	-1.07077	-0.321231	0.0459347105943986
						Micall1	-1.82031	-1.07077	-0.321231	0.0465207750542489
						1110046J04Rik	-1.68646	-1.044	-0.401538168354364	0.0153611314893888
						Psmb7	-1.68646	-1.044	-0.401538168354364	0.0185733244168257
						Prkar1a	-1.68646	-1.044	-0.401538168354364	0.0187486918732067
						Anxa2	-1.57938	-1.044	-0.401538168354364	0.0194930320671329
						1110004F10Rik	-1.71323	-1.044	-0.374768957130739	0.0239532290482645
						Zfp655	-1.76677	-1.044	-0.374768957130739	0.0257026499978726
						Sec14l2	-1.60615	-1.044	-0.374768957130739	0.0274824739208596
						Caml	-1.76677	-1.044	-0.374768957130739	0.0291228741770195
						6430562O15Rik	-1.74	-1.044	-0.347999745907114	0.0317185793250221
						B230219D22Rik	-1.79354	-1.044	-0.347999745907114	0.0334285580253071
						Prdm1	-1.74	-1.044	-0.347999745907114	0.0335149696304762
						Txndc5	-1.82031	-1.044	-0.347999745907114	0.0355078471001721
						Antxr1	-1.68646	-1.044	-0.347999745907114	0.0355748149583522
						Psmd12	-1.76677	-1.044	-0.347999745907114	0.0361725268702689
						Krt17	-1.84708	-1.044	-0.347999745907114	0.0373280190235994
						Rnf4	-1.79354	-1.044	-0.321231	0.0414352990551091
						Eif3c	-1.79354	-1.044	-0.321231	0.0461317316734601
						Mpp3	-1.82031	-1.044	-0.294461323459866	0.0471805047621643
						Slc7a11	-1.68646	-1.01723	-0.374768957130739	0.0189767496291972
						Lmna	-1.68646	-1.01723	-0.347999745907114	0.029096942355898
						Tspan17	-1.74	-1.01723	-0.347999745907114	0.0295196179544186
						Ciapin1	-1.71323	-1.01723	-0.347999745907114	0.0314946219115812
						Spon1	-1.60615	-1.01723	-0.347999745907114	0.0320110130567256
						Ahsa2	-1.74	-1.01723	-0.347999745907114	0.0320806484483841
						Rpl24	-1.71323	-1.01723	-0.347999745907114	0.0326064707427701
						Nup93	-1.71323	-1.01723	-0.347999745907114	0.0346455803592931
						Tsr1	-1.71323	-1.01723	-0.321231	0.0349457337991144
						Zfp207	-1.74	-1.01723	-0.321231	0.0359822981206711
						Eef1g	-1.71323	-1.01723	-0.321231	0.0396034203567978
						Dpysl5	-1.79354	-1.01723	-0.321231	0.0397290875438522
						Lztr1	-1.74	-1.01723	-0.321231	0.0402354335091582
						Fkbp10	-1.74	-1.01723	-0.321231	0.0405583724327895
						Lrrc10b	-1.65969	-1.01723	-0.321231	0.0413853733001376
						Kars	-1.68646	-1.01723	-0.321231	0.0413929805209526
						Il1r2	-1.71323	-1.01723	-0.321231	0.0438533458203436
						Cdc25c	-1.65969	-1.01723	-0.294461323459866	0.0459911748918991
						Kcnj6	-1.63292	-1.01723	-0.294461323459866	0.0491791454726156
						Tppp3	0.321231	0.963692	1.49908	0.0251583072255758
						Mbnl2	0.294461323459866	0.963692	1.60615	0.0373299384665964
						Gabbr1	0.267692112236242	0.963692	1.65969	0.0413929805209526
						Ppp1r3e	0.267692112236242	0.963692	1.65969	0.0416996105374147
						Dmxl2	0.267692112236242	0.963692	1.65969	0.0428599929665693
						Pnpla6	0.267692112236242	0.963692	1.63292	0.0428744403341803
						Sox4	0.267692112236242	0.963692	1.68646	0.0434137213294966
						Pdf	0.240922901012617	0.963692	1.68646	0.0482118946972042
						Tmem205	0.240922901012617	0.963692	1.68646	0.0498945054116866
						E430025E21Rik	0.321231	1.01723	1.71323	0.0296010746383662
						Spag9	0.294461323459866	1.01723	1.71323	0.0329495935169573
						4932438A13Rik	0.321231	1.01723	1.71323	0.0336553761863066
						Bsn	0.294461323459866	1.01723	1.76677	0.033968497276973
						Gna14	0.294461323459866	1.01723	1.71323	0.033968497276973
						Slc7a7	0.294461323459866	1.01723	1.74	0.0406629094374237
						Taok3	0.294461323459866	1.01723	1.71323	0.0430559585716594
						D10Jhu81e	0.267692112236242	1.01723	1.74	0.0434137213294966
						Ppm1b	0.267692112236242	1.01723	1.71323	0.0455379282360412
						Lrsam1	0.267692112236242	1.01723	1.74	0.0465621378879497
						Clstn1	0.347999745907114	1.044	1.68646	0.0200444277930815
						Gng2	0.347999745907114	1.044	1.71323	0.0223203720472832
						Arhgap1	0.347999745907114	1.044	1.74	0.0231853608730421
						Herc3	0.347999745907114	1.044	1.79354	0.0244876736464596
						Tex2	0.347999745907114	1.044	1.71323	0.0260612539518217
						Mark2	0.347999745907114	1.044	1.79354	0.0274866868509092
						Spata32	0.347999745907114	1.044	1.76677	0.0276999200181467
						Aqp11	0.321231	1.044	1.74	0.0291263137730593
						Pstk	0.347999745907114	1.044	1.71323	0.0291344471807684
						Slc25a16	0.321231	1.044	1.74	0.0301533268450336
						Dab2ip	0.321231	1.044	1.74	0.0303296954866444
						Capn1	0.321231	1.044	1.74	0.0320110130567256
						Epdr1	0.321231	1.044	1.74	0.0347535205237698
						Hspa4l	0.321231	1.044	1.74	0.0374492215444588
						Epb4.1l3	0.321231	1.044	1.68646	0.0378071482703919
						2310067B10Rik	0.294461323459866	1.044	1.79354	0.0448568902934831
						Hmgxb4	0.267692112236242	1.044	1.71323	0.0456445741388549
						9430091E24Rik	0.267692112236242	1.044	1.79354	0.0476031065350391
						Hfm1	0.455077	1.07077	1.57938	0.00616676977046731
						Nefl	0.455077	1.07077	1.55261	0.00925107206012451
						Gm10432	0.401538168354364	1.07077	1.68646	0.00972552925927338
						Ptgis	0.428307379577988	1.07077	1.74	0.0115454966804868
						Tmsb15b1	0.428307379577988	1.07077	1.76677	0.0124933662112795
						Zadh2	0.374768957130739	1.07077	1.76677	0.0203688508535063
						A930005H10Rik	0.374768957130739	1.07077	1.71323	0.0206936570121876
						Wdsub1	0.347999745907114	1.07077	1.82031	0.0262889702202483
						Hmg20a	0.347999745907114	1.07077	1.79354	0.0269191241064308
						Wfdc5	0.374768957130739	1.07077	1.74	0.0274798262728413
						Mrps6	0.347999745907114	1.07077	1.74	0.0278661407095984
						Rab4a	0.321231	1.07077	1.79354	0.0294664926620321
						Etnk1	0.321231	1.07077	1.82031	0.0303296954866444
						Dpys	0.374768957130739	1.07077	1.71323	0.0309254372939841
						Hint2	0.321231	1.07077	1.82031	0.033220342772659
						Enpp2	0.294461323459866	1.07077	1.79354	0.0421919458450686
						Map9	0.294461323459866	1.07077	1.79354	0.0425777843614773
						Slc12a2	0.294461323459866	1.07077	1.92738	0.0435233191697068
						Abhd14a	0.294461323459866	1.07077	1.79354	0.0442578453591946
						Rab12	0.294461323459866	1.07077	1.82031	0.0447505855158307
						Ube2q1	0.294461323459866	1.07077	1.84708	0.0451581415090826
						Rnf19a	0.294461323459866	1.07077	1.82031	0.046402365607622
						Rufy2	0.428307379577988	1.09754	1.76677	0.00962184369974395
						Hells	0.428307379577988	1.09754	1.76677	0.010717108243856
						Col4a3bp	0.401538168354364	1.09754	1.76677	0.0137156236081408
						Hivep1	0.401538168354364	1.09754	1.79354	0.0139763514513045
						Gns	0.401538168354364	1.09754	1.82031	0.0163555461988793
						Hmox2	0.401538168354364	1.09754	1.74	0.0169133703841714
						Fkbp4	0.401538168354364	1.09754	1.74	0.0171181768235879
						Slc1a6	0.401538168354364	1.09754	1.79354	0.0175897135142726
						A230103J11Rik	0.374768957130739	1.09754	1.82031	0.0197365051232154
						Dnajc3	0.374768957130739	1.09754	1.76677	0.0197365051232154
						Arhgap28	0.374768957130739	1.09754	1.79354	0.021155478169471
						Asah2	0.374768957130739	1.09754	1.79354	0.0216223386094019
						Hsph1	0.374768957130739	1.09754	1.79354	0.0222208466685865
						Syngr3	0.374768957130739	1.09754	1.79354	0.0224604343642736
						Asap1	0.374768957130739	1.09754	1.76677	0.0232080667969472
						Sdr39u1	0.374768957130739	1.09754	1.82031	0.024735744424044
						Ift80	0.374768957130739	1.09754	1.82031	0.0253116173336609
						Nptxr	0.347999745907114	1.09754	1.84708	0.0257086350317139
						Macrod1	0.347999745907114	1.09754	1.92738	0.025767091118014
						Ssbp2	0.347999745907114	1.09754	1.84708	0.0280480699345813
						Tmem55b	0.321231	1.09754	1.84708	0.033688252249713
						Serpina3f	0.321231	1.09754	1.84708	0.0347875918579039
						Rnf141	0.294461323459866	1.09754	1.87384	0.0409533352012167
						Trpc5	0.347999745907114	1.09754	1.98092	0.0418743733581314
						Snx27	0.294461323459866	1.09754	1.84708	0.0459911748918991
						Mrgpra6	0.455077	1.12431	2.00769	0.00543755330621402
						Ppp1r13b	0.455077	1.12431	1.76677	0.00843428531747719
						Kcnj3	0.455077	1.12431	1.87384	0.00932286197804143
						Megf8	0.428307379577988	1.12431	1.82031	0.0102447092009628
						Ccpg1	0.401538168354364	1.12431	1.79354	0.0157693008420132
						Tusc3	0.401538168354364	1.12431	1.84708	0.015812627418129
						Sdsl	0.401538168354364	1.12431	1.76677	0.0169586407140359
						Lrrc48	0.401538168354364	1.12431	1.79354	0.018109944265971
						2610002M06Rik	0.401538168354364	1.12431	1.82031	0.0187950159856261
						Nebl	0.401538168354364	1.12431	1.87384	0.0193315490501613
						Synm	0.401538168354364	1.12431	1.87384	0.0198823384965892
						Tprgl	0.401538168354364	1.12431	1.82031	0.0208127179666054
						Fnbp1	0.374768957130739	1.12431	1.90061	0.0231627257744924
						Gm5069	0.374768957130739	1.12431	1.82031	0.0233078654818015
						Rnasel	0.374768957130739	1.12431	1.90061	0.023332909594019
						Kctd8	0.374768957130739	1.12431	1.84708	0.0233799028273345
						Rtkn	0.374768957130739	1.12431	1.87384	0.0271204536953757
						Pgap1	0.347999745907114	1.12431	1.92738	0.0284049246166852
						Syp	0.347999745907114	1.12431	1.90061	0.0326462002359357
						Hsd17b12	0.321231	1.12431	1.84708	0.0360004874692766
						Usp35	0.321231	1.12431	1.90061	0.0407430667285959
						Zfp820	0.294461323459866	1.12431	2.00769	0.0409662321044079
						Epb4.1	0.321231	1.12431	1.84708	0.0415085889551914
						Phf1	0.321231	1.12431	1.92738	0.0438533458203436
						Lmln	0.294461323459866	1.12431	2.00769	0.045982560973429
						Itfg1	0.481845802025235	1.15108	1.82031	0.00767026367417709
						Actl6b	0.481845802025235	1.15108	1.82031	0.00827295816272701
						Ngfrap1	0.455077	1.15108	1.82031	0.00966483420751165
						Snx11	0.455077	1.15108	1.82031	0.0101718449116984
						Cntnap2	0.455077	1.15108	1.82031	0.0108024628383571
						Lyrm4	0.455077	1.15108	1.82031	0.0119203497474952
						Tcea2	0.428307379577988	1.15108	1.87384	0.0120363696486343
						Pex19	0.428307379577988	1.15108	1.87384	0.016373137892743
						Sh3bgrl2	0.401538168354364	1.15108	1.82031	0.0181512044670877
						Iqsec2	0.401538168354364	1.15108	1.87384	0.0192501492357107
						Pxmp2	0.428307379577988	1.15108	1.76677	0.0193605274183982
						Thra	0.374768957130739	1.15108	1.95415	0.0205634058866171
						Mthfsl	0.401538168354364	1.15108	1.87384	0.0206936570121876
						C630043F03Rik	0.374768957130739	1.15108	1.92738	0.0208196482390547
						Abcb4	0.347999745907114	1.15108	2.06123	0.0225544063677463
						Zfp946	0.374768957130739	1.15108	1.90061	0.0228646340039729
						Spcs3	0.401538168354364	1.15108	1.84708	0.0232234713562677
						Sil1	0.401538168354364	1.15108	1.87384	0.0238103427820127
						Tmem218	0.374768957130739	1.15108	1.90061	0.0253408995949976
						Usp7	0.374768957130739	1.15108	1.90061	0.0274101400928144
						Fam114a1	0.347999745907114	1.15108	1.98092	0.0291228741770195
						Fbxo36	0.347999745907114	1.15108	1.92738	0.0296612207613672
						Gpr161	0.347999745907114	1.15108	1.87384	0.0303296954866444
						Mapk12	0.347999745907114	1.15108	1.90061	0.0310497110022039
						Triqk	0.347999745907114	1.15108	1.87384	0.0332431278959241
						Tiam2	0.347999745907114	1.15108	2.06123	0.033514848002786
						Ppm1k	0.347999745907114	1.15108	1.90061	0.0341626315018013
						Ugcg	0.347999745907114	1.15108	2.00769	0.0346447612839236
						Fam149a	0.347999745907114	1.15108	1.90061	0.0347519440527632
						Gyg	0.347999745907114	1.15108	1.82031	0.0396344626665908
						Gnptab	0.347999745907114	1.15108	1.92738	0.0415085889551914
						Gpr61	0.321231	1.15108	1.92738	0.0456174590397845
						Ism1	0.535384224472485	1.17785	1.82031	0.00385836048360995
						Abr	0.508615	1.17785	1.84708	0.00565985852827047
						C330006A16Rik	0.481845802025235	1.17785	1.84708	0.00694026770316266
						Tpgs2	0.481845802025235	1.17785	1.87384	0.00702976141372459
						Fdx1	0.481845802025235	1.17785	1.82031	0.0072008587171788
						Ndufv3	0.481845802025235	1.17785	1.84708	0.00736139568507762
						Tmem51os1	0.455077	1.17785	1.92738	0.00839550926951224
						4930432K21Rik	0.455077	1.17785	1.79354	0.00919687489193686
						Pqlc3	0.455077	1.17785	1.92738	0.0128118993929395
						Slc35b4	0.401538168354364	1.17785	1.90061	0.0188611299751082
						Ppip5k1	0.428307379577988	1.17785	1.95415	0.0199232831802304
						Srd5a3	0.401538168354364	1.17785	1.90061	0.0227562321780092
						Nacc2	0.401538168354364	1.17785	1.92738	0.0228225915783675
						Xk	0.374768957130739	1.17785	1.98092	0.0256254003113425
						Rnf220	0.374768957130739	1.17785	1.98092	0.0296010746383662
						Pnma1	0.374768957130739	1.17785	1.92738	0.0300318993122027
						Wdr13	0.374768957130739	1.17785	1.95415	0.0328935336183569
						Ccdc28b	0.347999745907114	1.17785	1.90061	0.0354639771085969
						Eml5	0.321231	1.17785	2.00769	0.0471566889374289
						H2-M3	0.294461323459866	1.17785	2.00769	0.0485968144670837
						Atg4d	0.294461323459866	1.17785	1.98092	0.0498893386387902
						Nrg2	0.615691858143356	1.20461	1.76677	0.000830162943665389
						Inpp4a	0.508615	1.20461	1.84708	0.00539614621043995
						Fig4	0.508615	1.20461	1.87384	0.00565993345355066
						Hint3	0.508615	1.20461	1.87384	0.00611665322438644
						Unkl	0.508615	1.20461	1.90061	0.0066055221309959
						Plekha6	0.481845802025235	1.20461	1.87384	0.00937856895897734
						Eps15l1	0.481845802025235	1.20461	1.90061	0.00981318181311949
						Ptprf	0.481845802025235	1.20461	1.95415	0.0103061994282307
						Hdac10	0.455077	1.20461	1.90061	0.0118914194664447
						Dnm1	0.455077	1.20461	1.92738	0.0121648134397758
						Gpr89	0.455077	1.20461	1.92738	0.0133619826457887
						Enoph1	0.428307379577988	1.20461	2.00769	0.0158525915961689
						Map2k4	0.455077	1.20461	1.95415	0.015932467694065
						Smarca1	0.428307379577988	1.20461	1.92738	0.0163555461988793
						Arfgef2	0.428307379577988	1.20461	1.95415	0.019343661099637
						Mef2d	0.401538168354364	1.20461	1.95415	0.0232488473855918
						Cyhr1	0.401538168354364	1.20461	2.03446	0.024735744424044
						Osbpl10	0.401538168354364	1.20461	2.06123	0.0251669122716864
						Nnt	0.374768957130739	1.20461	2.00769	0.0277376158620887
						Ube2ql1	0.374768957130739	1.20461	2.00769	0.0289428952919521
						Plcl1	0.374768957130739	1.20461	2.06123	0.0320847067154699
						Arhgef18	0.374768957130739	1.20461	2.00769	0.0324798416233258
						Gfod1	0.401538168354364	1.20461	1.98092	0.0356678510328714
						Zfp804a	0.347999745907114	1.20461	2.11477	0.0360881192952833
						Tacc2	0.347999745907114	1.20461	2.11477	0.0406473884006877
						Fam189a2	0.321231	1.20461	1.98092	0.0434137213294966
						Mdga2	0.321231	1.20461	1.98092	0.0441215504941404
						Snapc5	0.321231	1.20461	2.03446	0.0442921766523416
						Slc40a1	0.535384224472485	1.23138	2.00769	0.00357977426954341
						Cep70	0.508615	1.23138	1.92738	0.00442939304681716
						Acyp1	0.535384224472485	1.23138	1.90061	0.00485817987504325
						Gabbr2	0.508615	1.23138	1.92738	0.00722541625368898
						Gadl1	0.481845802025235	1.23138	1.87384	0.00819164590495374
						Auts2	0.481845802025235	1.23138	2.06123	0.00929918856620441
						Rgmb	0.481845802025235	1.23138	1.95415	0.0115454966804868
						Serpini1	0.455077	1.23138	2.00769	0.0124912668765534
						Snrnp25	0.455077	1.23138	1.95415	0.0143302911998998
						4930506M07Rik	0.428307379577988	1.23138	1.98092	0.0176189882485169
						Cadps2	0.401538168354364	1.23138	2.22184	0.0257086350317139
						Lzts1	0.428307379577988	1.23138	1.98092	0.0268110873605747
						Nat1	0.401538168354364	1.23138	2.00769	0.0335319091150839
						AI987944	0.374768957130739	1.23138	2.00769	0.034639459490099
						Rassf5	0.347999745907114	1.23138	2.088	0.0414640912654382
						Dmrtb1	0.374768957130739	1.23138	1.92738	0.0428124941186807
						Nek3	0.321231	1.23138	2.11477	0.0431629174939345
						Ipmk	0.562153	1.25815	1.98092	0.00387684165958143
						Gls2	0.562153	1.25815	1.95415	0.00398995339714425
						Mapk10	0.562153	1.25815	1.95415	0.00434939816041194
						Fubp3	0.562153	1.25815	1.90061	0.00443103310370587
						Mzt2	0.535384224472485	1.25815	1.98092	0.00619590662912669
						2510002D24Rik	0.535384224472485	1.25815	1.90061	0.0065488548392056
						Cpox	0.508615	1.25815	1.95415	0.00969946206341148
						Qdpr	0.481845802025235	1.25815	1.98092	0.0144428498294079
						Galnt10	0.481845802025235	1.25815	1.95415	0.0145898291988269
						Tlx3	0.455077	1.25815	2.03446	0.015449300848402
						Gale	0.455077	1.25815	2.03446	0.0185625440045124
						Myt1	0.428307379577988	1.25815	2.00769	0.0224838264876222
						Btbd3	0.428307379577988	1.25815	2.11477	0.0237807728812171
						Cdk15	0.428307379577988	1.25815	2.03446	0.0237992212222032
						Creld1	0.401538168354364	1.25815	2.088	0.0270380023797902
						Lrch1	0.374768957130739	1.25815	2.06123	0.0423774295011695
						Hook1	0.321231	1.25815	2.03446	0.0442512531979336
						Pigf	0.642461069366981	1.28492	1.92738	0.000598870186621797
						Chia1	0.615691858143356	1.28492	1.92738	0.00107338644476676
						Trappc2	0.615691858143356	1.28492	1.92738	0.00147376411643434
						A330023F24Rik	0.615691858143356	1.28492	1.92738	0.00204603798596827
						Pigs	0.615691858143356	1.28492	1.95415	0.00249868202631349
						Icmt	0.588922646919731	1.28492	1.98092	0.00277178888103766
						Rbks	0.588922646919731	1.28492	2.03446	0.00295209505549833
						Tsc1	0.562153	1.28492	1.98092	0.00428413755712091
						Svip	0.562153	1.28492	2.00769	0.00432333990584345
						Rbms1	0.562153	1.28492	1.95415	0.00432764591776174
						Pou4f1	0.562153	1.28492	1.98092	0.00474239612474062
						Pde3b	0.535384224472485	1.28492	1.98092	0.00646939900466265
						Nek1	0.535384224472485	1.28492	2.06123	0.00711550591707063
						Pcyt1b	0.508615	1.28492	2.088	0.00883567983028664
						Arhgap26	0.481845802025235	1.28492	2.06123	0.0119203497474952
						Atp1b1	0.481845802025235	1.28492	2.06123	0.0161233387498048
						Ftx	0.481845802025235	1.28492	2.00769	0.0163437975022258
						Ufsp1	0.455077	1.28492	2.03446	0.0210102738478391
						Lrrc8b	0.428307379577988	1.28492	2.06123	0.0222208466685865
						Jarid2	0.428307379577988	1.28492	2.088	0.029525030616798
						Psme1	0.401538168354364	1.28492	2.11477	0.0296981585304747
						Ldhd	0.374768957130739	1.28492	2.14154	0.0328686157220614
						4930488L21Rik	0.642461069366981	1.31169	2.06123	0.000697392861330417
						Scamp5	0.615691858143356	1.31169	1.98092	0.0025806207713987
						Amph	0.588922646919731	1.31169	2.03446	0.00265478278131418
						Tmod1	0.588922646919731	1.31169	2.03446	0.00295175854111454
						Ncoa4	0.588922646919731	1.31169	1.98092	0.00311605003932182
						Usp31	0.562153	1.31169	2.06123	0.00565993345355066
						Arhgap17	0.562153	1.31169	2.03446	0.00647698985917924
						Lix1	0.535384224472485	1.31169	2.088	0.00711550591707063
						Tmem97	0.535384224472485	1.31169	2.06123	0.00855217367044084
						Hsd17b10	0.508615	1.31169	2.03446	0.0105420327685702
						Psmg2	0.508615	1.31169	2.088	0.0134040825258149
						Sertad4	0.481845802025235	1.31169	2.06123	0.0169586407140359
						Zfyve28	0.481845802025235	1.31169	2.06123	0.0178804443849152
						Kif16b	0.455077	1.31169	2.14154	0.0196106339828464
						Slc2a8	0.455077	1.31169	2.088	0.0196106339828464
						Secisbp2l	0.428307379577988	1.31169	2.19508	0.0235015641323458
						Ttc39a	0.401538168354364	1.31169	2.14154	0.0329122521074196
						Ift122	0.401538168354364	1.31169	2.27538	0.0334285580253071
						Cystm1	0.642461069366981	1.33846	2.088	0.00168226728605148
						Crebrf	0.615691858143356	1.33846	2.03446	0.00230012784973295
						Rogdi	0.615691858143356	1.33846	2.06123	0.00242839678745816
						Kcnab2	0.615691858143356	1.33846	2.088	0.00246085613567165
						Rab3c	0.562153	1.33846	2.03446	0.0058620665207042
						Rhpn2	0.535384224472485	1.33846	2.06123	0.00775100349806634
						Arhgap18	0.508615	1.33846	2.088	0.00843428531747719
						Btbd2	0.535384224472485	1.33846	2.14154	0.00962605142543189
						March11	0.535384224472485	1.33846	2.088	0.0101795486763923
						Dbt	0.481845802025235	1.33846	2.06123	0.0131683578665395
						Frat2	0.508615	1.33846	2.00769	0.0141291896496563
						Arhgef25	0.535384224472485	1.33846	2.03446	0.0145094435730285
						St8sia3	0.508615	1.33846	2.11477	0.015449300848402
						Lin7a	0.481845802025235	1.33846	2.11477	0.0155862797263502
						Dock9	0.481845802025235	1.33846	2.14154	0.0164232819994329
						Zfp516	0.455077	1.33846	2.22184	0.0188704773184773
						Lap3	0.455077	1.33846	2.22184	0.0207012541922833
						Redrum	0.481845802025235	1.33846	2.11477	0.0236351217983733
						Susd4	0.401538168354364	1.33846	2.19508	0.0348872900814515
						Map3k14	0.401538168354364	1.33846	2.22184	0.0359695177174882
						Nrg3	0.374768957130739	1.33846	2.14154	0.0406473884006877
						Kcnip1	0.669230280590606	1.36523	2.11477	0.00114665886313621
						Fam73a	0.669230280590606	1.36523	2.03446	0.00127435097619747
						P4ha3	0.615691858143356	1.36523	2.088	0.00292034737341228
						Cul4b	0.615691858143356	1.36523	2.11477	0.00338267119258376
						Plek2	0.642461069366981	1.36523	2.06123	0.00351268807951853
						Sema4d	0.615691858143356	1.36523	2.14154	0.00422204831717111
						Ptprd	0.588922646919731	1.36523	2.06123	0.00501196085448515
						Acbd4	0.562153	1.36523	2.16831	0.00627896007207333
						Cobl	0.562153	1.36523	2.14154	0.00711139703568661
						Slc9a9	0.562153	1.36523	2.088	0.00810392352005518
						Vwa5b2	0.562153	1.36523	2.22184	0.00812184229932784
						Dcaf4	0.535384224472485	1.36523	2.14154	0.0112563235881003
						Egfem1	0.455077	1.36523	2.35569	0.018250056092403
						Tmem117	0.455077	1.36523	2.32892	0.0260827655403923
						Ldlrad4	0.401538168354364	1.36523	2.22184	0.0390440612029286
						Mb21d2	0.374768957130739	1.36523	2.19508	0.0470800352563576
						Fam189b	0.749537914261477	1.392	2.00769	0.000316139828144874
						Pi4k2b	0.749537914261477	1.392	2.06123	0.000480119061359125
						Unc13a	0.722768703037852	1.392	2.088	0.00055923936620446
						Iscu	0.722768703037852	1.392	2.088	0.000776148209464624
						Astn1	0.695999491814231	1.392	2.11477	0.000965222999797227
						Kifc2	0.695999491814231	1.392	2.06123	0.00134760940339826
						Polr3g	0.669230280590606	1.392	2.11477	0.00151778499995845
						Pitpnc1	0.669230280590606	1.392	2.06123	0.00168226728605148
						Trappc9	0.669230280590606	1.392	2.11477	0.00172397887775773
						Adi1	0.642461069366981	1.392	2.11477	0.002503551372895
						Ndst2	0.642461069366981	1.392	2.088	0.00269745941445337
						Med12l	0.615691858143356	1.392	2.19508	0.00297791250596144
						Tbc1d1	0.588922646919731	1.392	2.22184	0.0053183331743127
						Mypop	0.588922646919731	1.392	2.14154	0.00568507564962923
						Tns1	0.588922646919731	1.392	2.19508	0.00594543410688067
						Slc35b3	0.588922646919731	1.392	2.11477	0.00607015499486664
						Syt6	0.588922646919731	1.392	2.16831	0.0068145369547257
						Sesn3	0.588922646919731	1.392	2.14154	0.00897257668871057
						Map3k5	0.535384224472485	1.392	2.14154	0.0128600295873818
						Mtcl1	0.508615	1.392	2.27538	0.0133611878690403
						Krt222	0.508615	1.392	2.19508	0.0152508683643381
						Plxna2	0.455077	1.392	2.38246	0.0200447741684825
						Pla2g3	0.347999745907114	1.392	2.32892	0.0367521858464871
						Igsf9	0.374768957130739	1.392	2.22184	0.046402365607622
						Arhgap20os	0.803076336708727	1.41877	2.03446	8.87295579576261e-05
						Zswim5	0.695999491814231	1.41877	2.14154	0.0010425816338505
						Tceal3	0.695999491814231	1.41877	2.088	0.0015257523062029
						Dab1	0.669230280590606	1.41877	2.16831	0.00187833225200848
						Lonrf1	0.669230280590606	1.41877	2.19508	0.00248488942319352
						Gne	0.669230280590606	1.41877	2.14154	0.00271033841540732
						Eml6	0.642461069366981	1.41877	2.16831	0.00302673676357431
						Ank	0.642461069366981	1.41877	2.16831	0.00319559078407471
						Rasgef1a	0.588922646919731	1.41877	2.19508	0.00521902290944233
						Crebzf	0.615691858143356	1.41877	2.088	0.00543535126412863
						Gbp7	0.615691858143356	1.41877	2.16831	0.00569388151066734
						Edem1	0.588922646919731	1.41877	2.22184	0.00713392760835085
						Svop	0.588922646919731	1.41877	2.24861	0.00713392760835085
						Gmpr	0.562153	1.41877	2.16831	0.00880989889296965
						Slc16a2	0.562153	1.41877	2.30215	0.00931825062933128
						Zmym1	0.535384224472485	1.41877	2.27538	0.0139174181543554
						Lrfn1	0.535384224472485	1.41877	2.22184	0.0140873638031106
						Smyd3	0.455077	1.41877	2.436	0.0234295193126959
						Mef2c	0.481845802025235	1.41877	2.35569	0.0254984621086016
						Nqo1	0.455077	1.41877	2.24861	0.0273090580166842
						Lrrc3b	0.428307379577988	1.41877	2.38246	0.0312187996683353
						Tenm1	0.455077	1.41877	2.27538	0.0367416405277063
						Rapgef5	0.401538168354364	1.41877	2.35569	0.0451581415090826
						Trerf1	0.347999745907114	1.41877	2.27538	0.0497671034807616
						Gm10677	0.856614759155974	1.44554	2.06123	4.24403970179248e-05
						Slc36a2	0.803076336708727	1.44554	2.03446	0.00010405691389803
						Kcnj11	0.803076336708727	1.44554	2.16831	0.000173499431983127
						Dtd1	0.749537914261477	1.44554	2.16831	0.00039846201176464
						Pcsk2	0.749537914261477	1.44554	2.16831	0.000557604187062221
						Mcu	0.749537914261477	1.44554	2.14154	0.00076490412014201
						Stat1	0.722768703037852	1.44554	2.14154	0.00083080871180388
						Cd47	0.722768703037852	1.44554	2.11477	0.000835064511025811
						Pclo	0.722768703037852	1.44554	2.16831	0.000965963629380765
						Ap3s1	0.722768703037852	1.44554	2.14154	0.00122089937209698
						Magi2	0.695999491814231	1.44554	2.11477	0.00194126649238294
						Lrrc75b	0.695999491814231	1.44554	2.16831	0.00203465785078914
						Fut8	0.669230280590606	1.44554	2.19508	0.00242839678745816
						Pm20d2	0.642461069366981	1.44554	2.35569	0.00246085613567165
						Aldh2	0.669230280590606	1.44554	2.24861	0.0031832083069097
						Aig1	0.642461069366981	1.44554	2.16831	0.00452612936395275
						Bahd1	0.642461069366981	1.44554	2.19508	0.00452919705587235
						Rasa4	0.642461069366981	1.44554	2.19508	0.00510438220540696
						Mast2	0.588922646919731	1.44554	2.35569	0.00611172138580855
						Macrod2	0.562153	1.44554	2.27538	0.0112821956622554
						Cdkl1	0.535384224472485	1.44554	2.22184	0.0137917567356046
						Cln6	0.535384224472485	1.44554	2.22184	0.0165767284304636
						Palmd	0.535384224472485	1.44554	2.35569	0.0193950473190597
						Lpcat4	0.508615	1.44554	2.30215	0.0195583438367966
						Pld5	0.481845802025235	1.44554	2.24861	0.0248309864119172
						Rin2	0.455077	1.44554	2.30215	0.035436234918826
						Acsl5	0.803076336708727	1.47231	2.14154	0.000302229044342831
						Dync1i1	0.803076336708727	1.47231	2.11477	0.000348240468507454
						Tmem50b	0.749537914261477	1.47231	2.11477	0.000800101267487261
						8430419L09Rik	0.749537914261477	1.47231	2.16831	0.000822807688942423
						Smpdl3a	0.722768703037852	1.47231	2.14154	0.00100190200538816
						5530401A14Rik	0.722768703037852	1.47231	2.19508	0.00115234355006898
						Pik3ip1	0.722768703037852	1.47231	2.16831	0.00159231825135745
						Gltscr1l	0.695999491814231	1.47231	2.27538	0.00197722257205999
						Pir	0.695999491814231	1.47231	2.22184	0.00225268251334171
						Slc38a9	0.669230280590606	1.47231	2.24861	0.00247645440611525
						Nap1l3	0.695999491814231	1.47231	2.16831	0.00259464433292227
						4930429F24Rik	0.588922646919731	1.47231	2.19508	0.00538603716701971
						Lurap1l	0.535384224472485	1.47231	2.22184	0.0131888631050097
						Pde4d	0.535384224472485	1.47231	2.32892	0.015812627418129
						AI593442	0.508615	1.47231	2.436	0.0182659219606583
						1700003M02Rik	0.481845802025235	1.47231	2.40923	0.0201977901218318
						Ddhd1	0.508615	1.47231	2.38246	0.0206936570121876
						Rnf7	0.803076336708727	1.49908	2.16831	0.000305325220868951
						Nsf	0.776307125485102	1.49908	2.16831	0.000618468194830842
						Syt1	0.776307125485102	1.49908	2.19508	0.000622841531895892
						6430573F11Rik	0.749537914261477	1.49908	2.30215	0.000830162943665389
						Sprn	0.749537914261477	1.49908	2.22184	0.00101897676658623
						Fbxo9	0.749537914261477	1.49908	2.16831	0.00105212388892328
						Cdk5r2	0.722768703037852	1.49908	2.24861	0.00114665886313621
						Syngr1	0.722768703037852	1.49908	2.22184	0.0012442049988357
						Dok4	0.722768703037852	1.49908	2.27538	0.00145615271713819
						Smarca2	0.722768703037852	1.49908	2.30215	0.00159473878840929
						C2cd5	0.722768703037852	1.49908	2.22184	0.00186424762415169
						Cpt2	0.669230280590606	1.49908	2.22184	0.00422240132345701
						Pak3	0.669230280590606	1.49908	2.38246	0.00456196626274191
						Megf11	0.642461069366981	1.49908	2.22184	0.00542008582185577
						Rab27a	0.588922646919731	1.49908	2.436	0.00897257668871057
						Apold1	0.535384224472485	1.49908	2.59661	0.0107966883156926
						Itga3	0.562153	1.49908	2.38246	0.0112081221881054
						Lrrtm2	0.562153	1.49908	2.436	0.0137093585495399
						Zfp763	0.562153	1.49908	2.27538	0.0147990207091337
						Hdac4	0.562153	1.49908	2.30215	0.0231426203239481
						Lsamp	0.481845802025235	1.49908	2.40923	0.0237290513019357
						Lypd1	0.588922646919731	1.49908	2.32892	0.0358899335346225
						Cacna2d2	0.401538168354364	1.49908	2.56984	0.0370956375532138
						Slc4a11	0.455077	1.49908	2.54308	0.0464941418440229
						Cisd1	0.856614759155974	1.52585	2.14154	0.000114492058429445
						Dut	0.856614759155974	1.52585	2.22184	0.000206047335726972
						Dnajc6	0.829845547932349	1.52585	2.19508	0.00039846201176464
						Pcsk9	0.749537914261477	1.52585	2.19508	0.000428712779385434
						Socs7	0.803076336708727	1.52585	2.22184	0.00044719483754165
						Mblac2	0.776307125485102	1.52585	2.27538	0.000532362744587848
						Trpm3	0.776307125485102	1.52585	2.24861	0.000582117259167837
						Siah3	0.749537914261477	1.52585	2.27538	0.000744577183557394
						2900055J20Rik	0.776307125485102	1.52585	2.24861	0.000854505219223117
						Agfg2	0.776307125485102	1.52585	2.30215	0.000992760882039758
						Pttg1	0.749537914261477	1.52585	2.24861	0.0010807785878795
						Hs6st1	0.749537914261477	1.52585	2.32892	0.00126356727960327
						Grik4	0.722768703037852	1.52585	2.24861	0.00203465785078914
						Frmd7	0.722768703037852	1.52585	2.16831	0.00323744867768393
						Ggta1	0.669230280590606	1.52585	2.32892	0.00383141882956302
						Chga	0.695999491814231	1.52585	2.32892	0.00423028068001292
						Amacr	0.695999491814231	1.52585	2.27538	0.0043688071874384
						Abcb9	0.669230280590606	1.52585	2.436	0.00461025151208939
						Htr2a	0.642461069366981	1.52585	2.30215	0.00830462458539293
						Tnfrsf11a	0.642461069366981	1.52585	2.38246	0.0112081221881054
						Cyp2j13	0.481845802025235	1.52585	2.40923	0.0231853608730421
						Apba1	0.856614759155974	1.55261	2.22184	0.000187533898451208
						Eif5a2	0.856614759155974	1.55261	2.24861	0.000189133551237142
						Ckap5	0.829845547932349	1.55261	2.24861	0.000342063275522795
						Zfhx2	0.829845547932349	1.55261	2.27538	0.000387438399458296
						Rnf219	0.776307125485102	1.55261	2.30215	0.000942776607643079
						Nlgn3	0.749537914261477	1.55261	2.35569	0.00151265715372275
						Trub1	0.776307125485102	1.55261	2.27538	0.00152616860094509
						Arxes2	0.722768703037852	1.55261	2.51631	0.00183915390373128
						Vamp1	0.695999491814231	1.55261	2.38246	0.00216692720218718
						Ston2	0.722768703037852	1.55261	2.38246	0.00240410675368995
						Hivep3	0.695999491814231	1.55261	2.32892	0.00487068366089195
						Prps2	0.642461069366981	1.55261	2.32892	0.00672488454029508
						Fat4	0.588922646919731	1.55261	2.46277	0.0105149998024044
						Galc	0.535384224472485	1.55261	2.54308	0.0171812614081099
						Chit1	0.535384224472485	1.55261	2.35569	0.0259845299672657
						B3galt5	0.508615	1.55261	2.38246	0.046450609423276
						Rps6ka2	0.910153181603223	1.57938	2.24861	8.31232548068848e-05
						Rab36	0.883383970379598	1.57938	2.27538	8.68991491535492e-05
						Scn9a	0.883383970379598	1.57938	2.30215	0.000137680342099155
						Nudt16l1	0.856614759155974	1.57938	2.32892	0.000147951967054661
						Utrn	0.856614759155974	1.57938	2.30215	0.000280125816329356
						Nrxn1	0.856614759155974	1.57938	2.24861	0.000284169585908662
						Tceal6	0.829845547932349	1.57938	2.24861	0.000475994934415733
						Fmn2	0.829845547932349	1.57938	2.30215	0.000511988044984821
						Higd1a	0.829845547932349	1.57938	2.27538	0.000813739531433719
						Lrrc8d	0.776307125485102	1.57938	2.38246	0.000835064511025811
						Cdkn1b	0.803076336708727	1.57938	2.24861	0.0010777481589499
						Wbp5	0.776307125485102	1.57938	2.27538	0.00141381590013246
						Tro	0.776307125485102	1.57938	2.35569	0.00159217929563128
						Dtx3l	0.749537914261477	1.57938	2.38246	0.00168196295151515
						Eno3	0.722768703037852	1.57938	2.40923	0.00248488942319352
						N4bp2l1	0.642461069366981	1.57938	2.51631	0.00256756333733795
						Hsbp1l1	0.749537914261477	1.57938	2.38246	0.00269961414236183
						Luzp2	0.722768703037852	1.57938	2.436	0.00295362552317806
						Pcnxl2	0.722768703037852	1.57938	2.32892	0.00348096354746815
						Nog	0.695999491814231	1.57938	2.59661	0.00392498783761936
						Oprd1	0.588922646919731	1.57938	2.59661	0.0115032386788493
						Bank1	0.481845802025235	1.57938	2.56984	0.0292768006387438
						Rasd1	0.535384224472485	1.57938	2.59661	0.0295970451690701
						Zdhhc23	0.936922392826848	1.60615	2.22184	4.4859430019024e-05
						Pde6d	0.910153181603223	1.60615	2.30215	8.23036755837683e-05
						Fryl	0.883383970379598	1.60615	2.32892	0.000205677354487709
						Kcnip4	0.856614759155974	1.60615	2.35569	0.000460939416472335
						Foxo3	0.856614759155974	1.60615	2.38246	0.000507930512735691
						Wdr62	0.856614759155974	1.60615	2.30215	0.000562366720831843
						Pstpip2	0.829845547932349	1.60615	2.38246	0.000571956252152448
						Tmem131	0.829845547932349	1.60615	2.38246	0.000609418736933703
						Cacng2	0.803076336708727	1.60615	2.40923	0.00131064482945987
						Def6	0.776307125485102	1.60615	2.46277	0.00151778499995845
						Pla2g7	0.803076336708727	1.60615	2.38246	0.00151778499995845
						Rnf182	0.749537914261477	1.60615	2.38246	0.0015848116561847
						Zdhhc14	0.749537914261477	1.60615	2.35569	0.00177631016312648
						Kcnj12	0.749537914261477	1.60615	2.46277	0.00228136189069902
						Iqgap3	0.722768703037852	1.60615	2.40923	0.00293009761829786
						Il1rapl1	0.695999491814231	1.60615	2.32892	0.00295624228108386
						Hrsp12	0.776307125485102	1.60615	2.30215	0.00359780975141139
						Isl1	0.695999491814231	1.60615	2.46277	0.00379087493033579
						Slco3a1	0.642461069366981	1.60615	2.35569	0.00614383360892936
						Isyna1	0.669230280590606	1.60615	2.56984	0.00746969999241255
						Ppm1n	0.642461069366981	1.60615	2.436	0.00843428531747719
						Cds2	0.963692	1.63292	2.32892	3.16753670876285e-05
						Tbcc	0.936922392826848	1.63292	2.30215	8.22894724329026e-05
						Cab39l	0.936922392826848	1.63292	2.32892	0.00010128877281931
						Lamtor4	0.883383970379598	1.63292	2.35569	0.000254659355598207
						9330182L06Rik	0.856614759155974	1.63292	2.436	0.000586061991506033
						Rnf157	0.829845547932349	1.63292	2.32892	0.000942927292209064
						Ehbp1l1	0.803076336708727	1.63292	2.436	0.00113763538567118
						Ap1ar	0.803076336708727	1.63292	2.436	0.00151806802923781
						Clstn2	0.749537914261477	1.63292	2.436	0.00172970481381842
						Evi5	0.963692	1.65969	2.35569	5.50648686758409e-05
						Sgpp1	0.963692	1.65969	2.35569	6.28274986989807e-05
						B230217O12Rik	0.936922392826848	1.65969	2.35569	9.43440915485296e-05
						Msh2	0.910153181603223	1.65969	2.436	0.000168785836555636
						Arxes1	0.883383970379598	1.65969	2.38246	0.000290431916659151
						Vstm2a	0.883383970379598	1.65969	2.30215	0.000341850351441311
						Cpne3	0.883383970379598	1.65969	2.40923	0.000407114398840405
						Csmd1	0.803076336708727	1.65969	2.54308	0.00103770187519527
						Abcc8	0.749537914261477	1.65969	2.62338	0.00161365838950959
						Mccc2	0.803076336708727	1.65969	2.40923	0.00216465893854453
						Runx1	0.776307125485102	1.65969	2.48954	0.00239505716266116
						Kcnq5	0.722768703037852	1.65969	2.48954	0.00446592456220441
						4933431E20Rik	0.615691858143356	1.65969	2.59661	0.00705677924726402
						Aff2	0.669230280590606	1.65969	2.51631	0.00785264586983995
						Mgat4b	0.695999491814231	1.65969	2.54308	0.00964531864003274
						Inpp5j	0.455077	1.65969	2.46277	0.0424416972353076
						Vegfb	1.044	1.68646	2.30215	5.49826451528274e-06
						Pirt	1.01723	1.68646	2.32892	1.7328772439817e-05
						Rcan2	0.990460815274095	1.68646	2.38246	3.13118916759846e-05
						Ebf3	0.963692	1.68646	2.38246	7.14413134558587e-05
						Hecw1	0.963692	1.68646	2.40923	7.75075907349995e-05
						Homer2	0.963692	1.68646	2.436	8.64832832230707e-05
						Cxxc4	0.910153181603223	1.68646	2.46277	0.000126898937003756
						Cbx7	0.936922392826848	1.68646	2.38246	0.00012908535268499
						Coro1a	0.910153181603223	1.68646	2.51631	0.000134387653693424
						Amigo1	0.936922392826848	1.68646	2.40923	0.000161364470371351
						Magi1	0.936922392826848	1.68646	2.436	0.000175443982232833
						Wdr17	0.856614759155974	1.68646	2.56984	0.000560561153098
						Hdac11	0.856614759155974	1.68646	2.54308	0.000730472272006448
						Klhdc8b	0.883383970379598	1.68646	2.46277	0.000910537707709099
						Ogfrl1	0.856614759155974	1.68646	2.40923	0.00121460151984288
						1110032F04Rik	0.803076336708727	1.68646	2.40923	0.00225176033625862
						Spry4	0.695999491814231	1.68646	2.62338	0.00256756333733795
						Pvrl1	0.776307125485102	1.68646	2.54308	0.00308766110891298
						Rassf3	0.803076336708727	1.68646	2.46277	0.00640382765360933
						Cd82	0.722768703037852	1.68646	2.56984	0.00648935571474511
						Lrrn3	0.669230280590606	1.68646	2.59661	0.00892816801175429
						Esyt3	0.615691858143356	1.68646	2.54308	0.0163555461988793
						Hoxa1	0.642461069366981	1.68646	2.46277	0.0256849357088025
						Adamts15	0.481845802025235	1.68646	2.75723	0.0402354335091582
						Mrgprb4	0.642461069366981	1.68646	7.60246	0.0440593315653417
						Khk	0.963692	1.71323	2.436	4.88433909022449e-05
						Actn1	1.01723	1.71323	2.40923	5.1894846484742e-05
						9230114K14Rik	0.963692	1.71323	2.46277	5.27466307791656e-05
						Sirt3	0.963692	1.71323	2.46277	0.000108238539570042
						Prkcd	0.963692	1.71323	2.38246	0.000114492058429445
						Pim2	0.936922392826848	1.71323	2.46277	0.000114755683000913
						Syt7	0.910153181603223	1.71323	2.54308	0.000173587068423977
						Fbxw7	0.936922392826848	1.71323	2.436	0.000205677354487709
						Slc46a1	0.910153181603223	1.71323	2.48954	0.000282595188157483
						Syt9	0.910153181603223	1.71323	2.54308	0.000286640162277891
						Peak1	0.936922392826848	1.71323	2.436	0.000330300285670612
						Gpr176	0.829845547932349	1.71323	2.46277	0.00160810695271118
						Peg3	0.776307125485102	1.71323	2.67692	0.00304291762199385
						Frmd4b	0.776307125485102	1.71323	2.81077	0.00376591412386404
						Hoxb5	0.749537914261477	1.71323	2.73046	0.00390625785210638
						Gm5424	0.588922646919731	1.71323	2.94461	0.0225544063677463
						Dhcr24	1.044	1.74	2.46277	2.61540171859066e-05
						Nrg1	1.01723	1.74	2.46277	5.37972765924873e-05
						Pnkd	0.990460815274095	1.74	2.48954	5.72594696099806e-05
						Nfkbie	0.936922392826848	1.74	2.51631	0.000250587869129568
						Phactr1	0.936922392826848	1.74	2.62338	0.000257078821708854
						Ccdc85a	0.936922392826848	1.74	2.54308	0.000302669661650181
						Izumo4	0.910153181603223	1.74	2.46277	0.000368683307359475
						Pgm2l1	0.883383970379598	1.74	2.62338	0.000703856259311173
						Klhl2	0.883383970379598	1.74	2.46277	0.000908021259048569
						St6galnac3	0.803076336708727	1.74	2.56984	0.00140772434002609
						Cyp4f39	0.829845547932349	1.74	2.62338	0.00145214088331815
						Rpp25	0.695999491814231	1.74	2.56984	0.00646939900466265
						Cadm2	0.695999491814231	1.74	2.62338	0.00953243057796243
						Syn2	0.669230280590606	1.74	2.56984	0.0135958485700795
						Krt27	0.562153	1.74	2.86431	0.0136354828679969
						Igsf3	1.07077	1.76677	2.40923	1.04870373321726e-05
						Lrrc16b	1.07077	1.76677	2.48954	1.82653255414359e-05
						Dip2c	1.07077	1.76677	2.436	2.10018075169825e-05
						Acaa2	1.044	1.76677	2.46277	3.79529725436212e-05
						Mamld1	0.990460815274095	1.76677	2.51631	8.68991491535492e-05
						Slc22a18	1.01723	1.76677	2.48954	0.000163907578143791
						Bcar3	0.910153181603223	1.76677	2.62338	0.000331270081562705
						Mink1	0.963692	1.76677	2.51631	0.000380145292730849
						Dtnb	0.936922392826848	1.76677	2.54308	0.000386500892386332
						Rgs14	0.856614759155974	1.76677	2.65015	0.00191733146687768
						Synj2	0.695999491814231	1.76677	2.67692	0.0149479074563169
						Kcns3	0.535384224472485	1.76677	2.83754	0.0339335522931248
						Alk	0.562153	1.76677	2.59661	0.046456939997553
						Adam22	1.07077	1.79354	2.48954	8.76704900614663e-06
						Pfkl	1.07077	1.79354	2.46277	2.1341967277277e-05
						Cdk14	1.044	1.79354	2.54308	6.85978635720287e-05
						Fbxo22	1.044	1.79354	2.48954	7.75075907349995e-05
						Erich3	1.01723	1.79354	2.56984	8.48566789877992e-05
						Ror2	0.990460815274095	1.79354	2.51631	9.62451839374617e-05
						Jph3	0.990460815274095	1.79354	2.73046	0.000107003569441889
						Nuak1	0.963692	1.79354	2.51631	0.00020550042663045
						Hebp2	0.936922392826848	1.79354	2.67692	0.000341850351441311
						Prrt3	0.829845547932349	1.79354	2.65015	0.00232619714128742
						Unc5c	0.722768703037852	1.79354	2.65015	0.00304291762199385
						Frmpd1	0.803076336708727	1.79354	2.75723	0.004273553476778
						Stxbp2	0.588922646919731	1.79354	2.59661	0.00927115039201782
						Lypd6b	0.535384224472485	1.79354	2.91784	0.0354168646659559
						D130009I18Rik	1.12431	1.82031	2.51631	3.28806846548953e-06
						B4galt6	1.09754	1.82031	2.51631	1.82653255414359e-05
						Rbfox3	1.09754	1.82031	2.56984	2.15659667032564e-05
						Synpr	1.07077	1.82031	2.59661	3.38943968909167e-05
						Lgals9	0.936922392826848	1.82031	2.62338	0.000404685356156979
						Adora1	0.990460815274095	1.82031	2.62338	0.000470086407571556
						Akt3	0.963692	1.82031	2.67692	0.000582882900933136
						Rai14	0.803076336708727	1.82031	2.65015	0.00335611296470585
						Gatsl2	0.910153181603223	1.82031	2.65015	0.00420024811208699
						Abhd14b	1.12431	1.84708	2.48954	9.25235273043401e-06
						Ptpn9	1.09754	1.84708	2.56984	2.42408258594887e-05
						Tmtc1	1.07077	1.84708	2.67692	2.71670720872714e-05
						Ptms	1.07077	1.84708	2.67692	4.81401292459245e-05
						Chn1	1.044	1.84708	2.65015	0.000237948839042116
						Kalrn	1.01723	1.84708	2.73046	0.000550752872392034
						Galnt14	0.963692	1.84708	2.62338	0.000586061991506033
						Far2	0.990460815274095	1.84708	2.56984	0.000613515957756177
						Lingo1	0.963692	1.84708	2.65015	0.000848803863167315
						Txndc11	0.963692	1.84708	2.65015	0.000904055766889682
						St6galnac5	0.722768703037852	1.84708	2.94461	0.0111066941414825
						1700011I03Rik	1.17785	1.87384	2.59661	1.95676885621088e-06
						Gamt	1.15108	1.87384	2.59661	4.37541252049518e-06
						Sowahd	1.044	1.87384	2.59661	3.4465815514412e-05
						Tvp23a	1.07077	1.87384	2.70369	6.16447634028508e-05
						Slc5a3	1.01723	1.87384	2.70369	0.000114492058429445
						Skp1a	1.044	1.87384	2.75723	0.000125001574609274
						Boc	0.990460815274095	1.87384	2.70369	0.000293756720257403
						Kcng2	0.856614759155974	1.87384	2.65015	0.000849280226438671
						Pde2a	0.883383970379598	1.87384	2.73046	0.00236285400903948
						P2ry1	0.776307125485102	1.87384	2.75723	0.010717108243856
						Suds3	1.20461	1.90061	2.59661	2.19269960992928e-06
						Dapk1	1.15108	1.90061	2.67692	8.47190781297853e-06
						Aff3	1.12431	1.90061	2.67692	1.72739611151472e-05
						Fgf1	1.09754	1.90061	2.83754	2.93736289714317e-05
						Sesn1	1.07077	1.90061	2.75723	6.89036184909902e-05
						Abca5	1.09754	1.90061	2.75723	8.02096013459424e-05
						2900008C10Rik	1.044	1.90061	2.70369	0.000164054170726164
						D930015E06Rik	0.990460815274095	1.90061	2.784	0.000273590499655961
						Ctdspl	0.936922392826848	1.90061	2.67692	0.00195700826250086
						Gria2	0.883383970379598	1.90061	2.89107	0.00295499119368963
						Susd2	0.856614759155974	1.90061	3.18554	0.00327251975765099
						Creb3l1	0.722768703037852	1.90061	2.83754	0.00925107206012451
						Tshz2	1.23138	1.92738	2.65015	1.06315312434774e-06
						P4htm	1.20461	1.92738	2.65015	1.73126599558929e-06
						Rab3a	1.20461	1.92738	2.62338	1.73633356811595e-06
						AI413582	1.23138	1.92738	2.65015	1.79411318685044e-06
						Prr36	1.20461	1.92738	2.59661	1.96204404275709e-06
						Gm20300	1.23138	1.92738	2.62338	2.01140216732395e-06
						Nol4l	1.20461	1.92738	2.62338	2.03669688219047e-06
						Rabgap1l	1.17785	1.92738	2.65015	8.88563752557117e-06
						Il17rc	1.12431	1.92738	2.65015	8.89482453878144e-06
						Osbpl3	1.15108	1.92738	2.73046	1.34248493912214e-05
						Nipal2	1.17785	1.92738	2.62338	2.47529928561598e-05
						Hexim1	1.12431	1.92738	2.67692	2.82452307120327e-05
						Spred2	1.15108	1.92738	2.62338	4.36127717398901e-05
						Prrxl1	1.12431	1.92738	2.62338	4.69133974042776e-05
						Asic2	1.09754	1.92738	2.73046	9.79547604377897e-05
						Gpr179	0.990460815274095	1.92738	2.81077	0.000203317444851355
						Ppfibp1	0.990460815274095	1.92738	3.02492	0.000910537707709099
						Slc25a53	0.883383970379598	1.92738	2.65015	0.00258588570995803
						Nnat	0.562153	1.92738	3.45323	0.0320847067154699
						Ttll7	1.25815	1.95415	2.62338	5.67936e-07
						Sema4b	1.15108	1.95415	2.81077	1.28548839908643e-05
						Fmnl1	1.15108	1.95415	2.70369	1.38939788473148e-05
						Psen2	1.12431	1.95415	2.75723	2.83826703832365e-05
						Map3k1	1.12431	1.95415	2.67692	3.59036105921656e-05
						Rarg	1.09754	1.95415	2.70369	8.11846889017548e-05
						Bag2	1.09754	1.95415	2.70369	0.000181886685050129
						Dscam	1.044	1.95415	2.83754	0.000327619844770221
						Cdh8	1.01723	1.95415	2.83754	0.000549366853993033
						Sh2d4a	0.829845547932349	1.95415	2.83754	0.0028619870881179
						Slitrk4	0.588922646919731	1.95415	3.07846	0.0303405963792402
						Cadps	1.28492	1.98092	2.70369	8.68855914246358e-07
						Dnm3	1.23138	1.98092	2.784	1.57320813436224e-06
						Panx2	1.23138	1.98092	2.75723	6.22760039118573e-06
						Aplp2	1.25815	1.98092	2.70369	1.13407837712093e-05
						Lphn3	1.20461	1.98092	2.65015	1.15437909739788e-05
						Vwa5a	1.20461	1.98092	2.67692	1.45054951260879e-05
						Ghr	1.15108	1.98092	2.81077	2.31464768589082e-05
						Lrrn1	1.12431	1.98092	2.75723	3.89622626714375e-05
						Serpina3h	1.15108	1.98092	2.73046	7.77297349346521e-05
						Scube2	1.044	1.98092	2.65015	0.000193825392759114
						Mab21l2	1.01723	1.98092	2.73046	0.000768428265030511
						Gpr35	0.936922392826848	1.98092	2.86431	0.00816129648161613
						Cmtm8	0.749537914261477	1.98092	2.81077	0.0118289050180851
						Ass1	0.695999491814231	1.98092	3.15877	0.0176294234064764
						Hexb	1.28492	2.00769	2.70369	1.14164097043433e-06
						2510009E07Rik	1.25815	2.00769	2.70369	3.50802168156178e-06
						Arhgef11	1.23138	2.00769	2.83754	6.36933011526108e-06
						Samd12	1.20461	2.00769	2.75723	1.04500936291306e-05
						Irf2bpl	1.20461	2.00769	2.784	1.11114262354909e-05
						Tm7sf2	1.20461	2.00769	2.81077	1.31457635567963e-05
						Tspan4	1.17785	2.00769	2.89107	1.86205966303793e-05
						Tmem130	1.20461	2.00769	2.73046	2.15659667032564e-05
						Cmtm4	1.17785	2.00769	2.75723	4.39115387389375e-05
						Tceal1	1.15108	2.00769	2.73046	4.7559303487453e-05
						Usp49	0.990460815274095	2.00769	2.784	0.000236730862410472
						Lgi1	0.990460815274095	2.00769	3.10523	0.000452206531504952
						Ache	1.044	2.00769	2.91784	0.00113403641666635
						Nxpe5	0.936922392826848	2.00769	2.81077	0.00308100710319381
						Asph	1.36523	2.03446	2.73046	6.35911695702018e-08
						Atp8a1	1.33846	2.03446	2.784	3.43921129976079e-07
						Hspa12a	1.33846	2.03446	2.70369	4.12255895795053e-07
						Oxr1	1.31169	2.03446	2.70369	5.79001451361885e-07
						Rnf144a	1.28492	2.03446	2.784	1.38183748717885e-06
						Pten	1.28492	2.03446	2.81077	1.91097450493504e-06
						Mpped2	1.20461	2.03446	2.86431	1.95318717150251e-05
						Pde10a	1.17785	2.03446	2.83754	2.55274941749223e-05
						Nalcn	1.09754	2.03446	2.83754	0.000371638861807421
						Mlip	0.829845547932349	2.03446	2.83754	0.00132098033954279
						Slc35f3	0.883383970379598	2.03446	2.73046	0.0120420073112362
						Rhobtb2	1.31169	2.06123	2.75723	7.26226891174312e-07
						Pex5l	1.28492	2.06123	2.83754	3.15929987372394e-06
						Neurog3	1.25815	2.06123	2.67692	3.83539870071157e-06
						Nptx2	1.25815	2.06123	3.02492	4.46410046948815e-06
						Dos	1.25815	2.06123	2.86431	4.75910467088411e-06
						Abca6	1.25815	2.06123	2.86431	4.8295724616192e-06
						Snx7	1.25815	2.06123	2.81077	6.60094082524519e-06
						Kcnip3	1.25815	2.06123	2.83754	1.3853930705734e-05
						Myo1e	1.25815	2.06123	2.83754	1.65234125939893e-05
						Ptprt	1.20461	2.06123	2.89107	2.06395509907818e-05
						Appl2	1.23138	2.06123	2.73046	3.60514268887988e-05
						Rffl	1.20461	2.06123	2.81077	5.53097897492395e-05
						2310002F09Rik	1.12431	2.06123	2.784	0.000640730288757246
						Slc9b2	0.910153181603223	2.06123	2.91784	0.0202195669267118
						Klk8	0.829845547932349	2.06123	2.81077	0.0361572992116385
						Lhfpl4	1.36523	2.088	2.83754	4.52772999506846e-07
						Ttll5	1.31169	2.088	2.784	3.21714160453776e-06
						Tshz3	1.17785	2.088	2.89107	7.5627685159174e-05
						Ksr2	1.17785	2.088	2.97138	7.57461938861554e-05
						Fam188a	1.23138	2.088	2.81077	0.000104387923141345
						Tmem106a	1.07077	2.088	2.83754	0.000294476708984958
						Necab3	0.990460815274095	2.088	3.132	0.00348090024174134
						Slc52a3	0.535384224472485	2.088	3.31938	0.0483005688237436
						Pdk2	1.392	2.11477	2.86431	1.63707849811885e-07
						Snx9	1.392	2.11477	2.75723	1.97959039158689e-07
						Tle1	1.23138	2.11477	3.07846	8.35660796194448e-06
						Adamts8	0.936922392826848	2.11477	2.86431	0.00161710695335321
						Abcg1	0.856614759155974	2.11477	3.18554	0.0106438744805003
						4931429I11Rik	1.47231	2.14154	2.81077	1.42863958033308e-08
						Dbndd1	1.392	2.14154	2.83754	2.10831057908762e-07
						Stt3b	1.392	2.14154	2.83754	8.46865859402943e-07
						Serpina11	0.829845547932349	2.14154	2.99815	0.000892237558666667
						Socs5	1.09754	2.14154	2.99815	0.000954023629276091
						Bnip3	1.44554	2.16831	2.83754	6.02277026382622e-08
						Caskin1	1.392	2.16831	2.99815	2.65222022180188e-07
						Arsb	1.41877	2.16831	2.86431	1.3548997601177e-06
						Camk2a	1.392	2.16831	2.94461	1.3548997601177e-06
						Kif26b	1.392	2.16831	2.99815	1.53931378002604e-06
						Mcc	1.28492	2.16831	3.10523	3.49533736333081e-05
						Isoc1	1.25815	2.16831	2.97138	4.79568600994823e-05
						St3gal6	1.20461	2.16831	3.05169	6.04614559782671e-05
						Ephx1	1.12431	2.16831	3.05169	0.000166939806765893
						Tk1	0.856614759155974	2.16831	3.05169	0.000656779546195013
						Sh2d5	0.803076336708727	2.16831	3.07846	0.00826933534569123
						Samd14	1.52585	2.19508	2.89107	4.46582449392938e-09
						Cadm1	1.49908	2.19508	2.89107	2.24138604457543e-08
						Fgf12	1.44554	2.19508	2.89107	1.31902701325578e-07
						Lcp1	1.392	2.19508	3.132	2.0115560113453e-06
						Gpr160	1.20461	2.19508	3.05169	0.000298795398679187
						Kcna4	1.01723	2.19508	3.18554	0.00220888550563366
						Gnaq	1.55261	2.22184	2.86431	2.93052457778783e-09
						Irf2	1.52585	2.22184	2.89107	1.03721198611531e-08
						Ppp1r2-ps3	1.52585	2.22184	2.81077	1.35768712071674e-08
						Ttc9	1.49908	2.22184	2.91784	1.08475876079414e-07
						Naaa	1.44554	2.22184	2.94461	4.51432905350053e-07
						Prkd1	1.392	2.22184	3.02492	2.64720301343138e-06
						Brinp2	1.33846	2.22184	3.15877	4.63828976609794e-06
						Ascl4	1.33846	2.22184	2.97138	1.68431656303369e-05
						Ifit1	1.044	2.22184	2.94461	0.00204603798596827
						Nme3	1.55261	2.24861	2.94461	1.55033185982466e-09
						Kcnb1	1.52585	2.24861	2.99815	2.30110024751032e-08
						Slc36a1	1.49908	2.24861	2.97138	6.93304241409461e-08
						Tmem74	1.47231	2.24861	2.99815	1.85848332944707e-07
						Angel1	1.49908	2.24861	2.99815	2.50651931549185e-07
						Pacsin1	1.47231	2.24861	3.07846	2.81226666899141e-07
						Haus4	1.17785	2.24861	3.15877	0.000151799148661809
						Tnr	1.01723	2.24861	3.45323	0.00246131235596524
						Palm2	1.55261	2.27538	2.97138	1.71124278364413e-08
						Bnc2	1.49908	2.27538	3.10523	8.50341057612622e-08
						Fam132a	1.44554	2.27538	2.97138	1.52604071233789e-06
						Clgn	1.41877	2.27538	3.02492	8.22664458750306e-06
						Arl15	1.52585	2.30215	2.99815	1.82707385716132e-07
						Armcx6	1.44554	2.30215	2.91784	3.8069177657328e-07
						5830473C10Rik	1.47231	2.30215	3.10523	4.10766628554698e-07
						Lclat1	1.49908	2.30215	3.02492	4.21862847275081e-07
						Parm1	1.47231	2.30215	3.21231	9.44607474239006e-07
						1700019D03Rik	1.20461	2.30215	3.10523	0.00156232994820976
						Eml1	1.65969	2.32892	2.99815	1.6099544686171e-09
						Dzank1	1.49908	2.32892	3.132	9.03971703391611e-08
						Prdm8	1.49908	2.32892	3.07846	1.04582395604808e-07
						Rspo2	1.44554	2.32892	3.21231	3.73263874256348e-06
						Zfhx3	1.63292	2.35569	3.05169	4.3745179585433e-09
						Sh3glb2	1.63292	2.35569	3.07846	6.48839965900955e-09
						Map3k9	1.57938	2.35569	3.132	3.76083353508003e-08
						Ank1	1.52585	2.35569	3.15877	2.77439150403468e-07
						Tmem200a	1.49908	2.35569	3.23907	5.79267205881748e-07
						Kcnh7	1.47231	2.35569	3.132	1.02330635243174e-06
						Lbh	1.41877	2.35569	3.15877	3.15929987372394e-06
						Tmem79	1.392	2.35569	3.42646	6.62803622370875e-06
						Rab37	1.36523	2.35569	3.23907	8.86544472819409e-06
						Zcchc16	1.31169	2.35569	3.05169	2.30059977079705e-05
						Nipal3	1.63292	2.38246	3.07846	1.37465985092751e-08
						Pfkm	1.55261	2.38246	3.18554	1.77222901476535e-07
						Ano3	1.47231	2.38246	3.21231	7.53109957236754e-06
						Zmat4	1.25815	2.38246	3.42646	0.00017943645072815
						Slc29a1	1.23138	2.38246	3.42646	0.000665792894431911
						D130043K22Rik	1.65969	2.40923	3.21231	1.60507278891749e-09
						1700066M21Rik	1.63292	2.40923	3.18554	1.55608874071309e-08
						Shc1	1.63292	2.40923	3.15877	2.53341647722963e-08
						Prr5	1.63292	2.40923	3.10523	2.8741688930079e-08
						Hmox1	1.52585	2.40923	3.15877	7.05487562521148e-07
						Reps2	1.49908	2.40923	3.23907	1.7325852129087e-06
						Prkce	1.68646	2.436	3.132	3.17362057866315e-09
						Arhgap39	1.68646	2.436	3.15877	8.46445600487196e-09
						Rit2	1.52585	2.436	3.45323	3.33079662762065e-06
						Moxd1	1.28492	2.436	3.96184	7.6919465021588e-05
						Pdgfrb	1.23138	2.436	3.48	0.000787196981159833
						Rap2c	1.71323	2.46277	3.15877	1.34285564516124e-08
						Prkg1	1.52585	2.46277	3.29261	8.68855914246358e-07
						Ccdc74a	1.47231	2.46277	3.37292	5.24505067138761e-06
						Gpc3	1.31169	2.46277	3.39969	0.000965879927358364
						Rgs7bp	1.79354	2.48954	3.15877	1.37987374302854e-10
						Gnal	1.74	2.48954	3.18554	7.43451442965947e-10
						Ubash3b	1.74	2.48954	3.21231	6.17593751741292e-09
						Klf5	1.60615	2.48954	3.31938	8.96419084875984e-07
						Klk5	1.76677	2.51631	3.21231	4.03285059890427e-10
						Uaca	1.65969	2.51631	3.37292	3.0499280652262e-08
						2010107G23Rik	1.68646	2.51631	3.26584	7.54551767066174e-08
						Jph4	1.79354	2.54308	3.34615	8.7072082579177e-10
						Tusc5	1.79354	2.54308	3.26584	2.43123344597912e-09
						Trnp1	1.87384	2.56984	3.23907	1.42509630196828e-10
						Sphkap	1.49908	2.56984	3.50677	0.000227266321129143
						Gpr155	1.87384	2.59661	3.31938	1.08657958090304e-10
						Atg9a	1.82031	2.59661	3.34615	6.39146041230933e-10
						Csrnp3	1.79354	2.59661	3.37292	1.03232115261792e-09
						Pkig	1.79354	2.59661	3.39969	2.32101755620429e-09
						Gpd1l	1.82031	2.59661	3.29261	3.72495064063832e-09
						Eepd1	1.79354	2.59661	3.31938	9.15226540569375e-09
						Tmem233	1.76677	2.59661	3.48	1.37384574368705e-08
						Kcng3	1.82031	2.59661	3.34615	1.81482348864566e-08
						Bcl2l14	1.68646	2.59661	3.39969	4.46082205421367e-06
						Tmem51	1.49908	2.59661	3.66738	4.83055384301958e-06
						Nedd4l	1.87384	2.62338	3.29261	1.71520977968453e-10
						Bphl	1.90061	2.62338	3.29261	2.94496260157208e-10
						Atp1b3	1.84708	2.62338	3.29261	8.10335628653935e-10
[truncated: 257 more rows]

## Sheet: Supplementary Table 4
	blue module	black module	yellow module	green module	turquoise module	red module	brown module	gray module	magenta module	orange module
	Ccdc172	Slc25a30	Dclk1	Atp1a3	Rspo2	Pnpla6	Tmem100	Herc3	Nlgn2	5330426P16Rik
	Serpinf1	Mtmr11	Lima1	Bpifc	Rcan2	Scml4	Rbms3	Atxn7l1	Lrig1	Gcnt2
	Txnip	Tox	Rpp25l	3632451O06Rik	Ube2ql1	Gpr61	Ache	Ntng2	Ddx3x	Fndc3b
	Man1a	Tmc5	Ptk2b	Pcdhb13	Ufsp1	Rin2	Sh3bgrl2	Angel1	B4galt5	Lrrc3
	Sema3d	Ppp2r3a	Mchr1	Ttll4	Adora1	D10Jhu81e	Syndig1l	Acat1	Rnf150	Slc2a1
	Sema4a	Rasgrf1	Prrt2	Ltbp4	Lxn	Cplx2	Cadps2	Hsd17b12	Jmjd1c	Fndc3a
	Lbr	Cyp4b1	Gpx3	Acot2	Tns1	Hoxb5	Gprasp2	Prr5	Map4k4	Abcg2
	Bcl2l11	Gfra1	Rxrg	Golga7b	Nqo1	Igfbp2	Mmp15	Bzrap1	Mia3	Clca4
	Zbtb7c	Wnk3	Elfn1	Pcdhga5	Lypd6b	Cpne4	Nrbp2	Acad8	Mras	Kif3b
	Sntb1	Me3	6530402F18Rik	Ddah1	Zfp516	Zfp763	Cdh8	Sord	Gas2l2	Plet1
	2210016F16Rik	Npy1r	Chil1	Mal	Kcnab1	Ldhd	Pld5	Arhgap25	Pcdh15	Ptpn1
	Pkib	Gabrb1	Sorcs3	Pxdn	2310067B10Rik	Kif16b	Ncdn	Kcnh5	Usp24	Mocs2
	Soga1	P3h4	Caln1	E030030I06Rik	Isyna1	Lurap1l	Sdsl	Camk2b	Cacna1b	Ptp4a1
	Zfp629	Bag3	Pld3	Ccdc109b	Lrch1	Amacr	Lingo1	Stbd1	Eif3b	Pdcl3
	Itpripl2	Fam196a	Col16a1	Myo1a	Pgap1	Atg4d	Dock5	Shroom2	Ctnnb1	Clca3
	Sdk2	Sptb	A330050F15Rik	Msn	Spcs3	Bid	Syp	Frrs1l	Apc	Slfn8
	Inpp4b	Rora	Syt12	Col4a2	Tmem79	Zfp820	Usp35	Dhdh	Dennd1a	Agtpbp1
	Diablo	Cdhr1	Itpripl1	Chst8	Lbh	Scn2b	A330023F24Rik	Psen2	Plcxd2	1700025G04Rik
	Acads	Plekhg2	Hist1h2bj	Coil	Adamts15	Dock4	Greb1	Krt222	Rab3c	Hao1
	Plxnb2	A330033J07Rik	Gnpda2	Acot11	H2-M3	Lrrc3b	Chrnb4	Luzp1	Hsp90aa1	Slc1a7
	Ptpro	Sik3	Mgll	Rad18	Brinp2	Nek1	Cadm2	Pik3c2b	Map2	Tmsb4x
	Specc1	Dpysl4	Cspg4	Celf4	Abca5	Zmym1	Ppip5k1	N28178	Tnni1	Rmnd5b
	Ucn	Mr1	F11r	Lrrtm3	Kcnc4	A930005H10Rik	Dab1	Lysmd2	5031410I06Rik	Inf2
	Ano7	Slc1a7	Hoxa10	Syt4	Slc35b4	Hint2	Sphkap	Vwa8	Gm10220	Trove2
	Gadd45b	Cpne9	Stard8	Gramd1a	Pcdha2	Pde2a	Fbxo36	2900008C10Rik	Mapk14	Galnt2
	Tmtc4	Mkx	Sgk1	Dusp7	Slc25a53	Robo2	Mef2c	Ank1	Kcnma1	Otud7b
	Gfap	Pvalb	Ggt5	Tnks1bp1	Eps15l1	Map3k5	Galc	Dip2c	Stk39	Parp4
	Pnp2	Gstm6	Ptchd2	Bhlhe41	Higd1a	2510002D24Rik	Bcar3	Rbfox3	Pbrm1	Them4
	Ugdh	Plod1	Grik3	Rac3	Fdx1	Mast2	Palmd	Cenpm	Fam63b	Ano6
	Chst1	Grwd1	Dgat2	Txndc5	Ppfibp1	Triqk	Mab21l2	Fam102a	Unc45b	Hipk1
	Grem2	Adcy3	Car1	Fxyd6	Hmgxb4	Mthfsl	Arhgef25	8430408G22Rik	Mapk3	Midn
	Ubc	Ecm1	Atp1b1	Thsd7a	Prrxl1	Dbt	Ly6h	Parm1	Adarb1	Tuba1c
	Acvr1c	Il18	Tbx3	Ing1	Smarca2	Pde3b	Amph	Ap1s2	C1ql3	Hist1h1c
	Aldh1l2	Kif21b	Fam19a1	Gprin1	Haus1	Cacng2	Tmem218	Ampd2	Gp1bb	Bambi-ps1
	Angptl2	Pthlh	Tyrp1	Ppef1	Myt1	Nnt	Nebl	Yif1b	Zmym3	Wrnip1
	Fyb	Net1	Fst	Map3k6	Nek3	March11	Aig1	P4htm	Snai2	Cyb5r3
	Slfn10-ps	Fxyd5	Racgap1	Gpnmb	Eml5	Synj2	Med12l	Egf	Mc4r	Fhod3
	Sesn2	Egflam	Ahr	Lrrc61	Ccdc141	Lmln	Kcnj3	Atp2b2	Slc22a23	Kif21b
	Cyp4f16	Rhoj	Cbln2	Pgm1	Cdh1	Tro	Dock9	Lrrn2	2010005H15Rik	Myh9
	Fam26e	Sbk1	Col3a1	Slc29a4	Slc4a11	Ncoa4	Smpdl3a	Pcdhac2	Nckap1	Limch1
	Arhgef10	Rnd1	Ccdc92	Flna	Limd2	Ube2q1	Pir	B3galt1	Gpr116	Fgf3
	Mettl6	Kif5c	Nde1	Rest	AK129341	Snapc5	Luzp2	Fam57b	Loxl2	Cd59a
	Bcam	Ankrd33b	B2m	Adarb1	Serpina3f	Tmem55b	Gale	Susd4	Stim2	Fam155a
	Hao1	Qpct	Cpxm1	Mmp25	Slc35f3	Suds3	Lrrn3	Medag	Erc1	Pip5k1b
	Ptrf	Elmod1	Pcsk5	Chl1	Smyd3	Lgi1	Ift80	Jade2	Snap91	Ttn
	Eprs	Insig1	Zfand5	Morc2a	Cdk15	Thra	Kcnv1	Htr3b	Fasn	Slc7a8
	Ctbp2	Cd276	Ndp	Rab15	Hdac10	Slc12a2	Clstn2	Gpc5	Zmat3	Pop5
	Tmem69	Ccdc80	Nmt2	Slc6a6	Trub1	Rassf5	Pla2g3	Slc27a3	Rap1gds1	Elmsan1
	Lrrc2	Slc30a4	Prkg2	Dhrs1	Ap1ar	Tenm1	Cbx7	Gls2	Rnf152	Cryba2
	Prss23	Pard3	Map7d2	Penk	Sema4d	Slc46a1	Epb4.1	Ptpre	Gls	Rnh1
	Slc2a3	Tm4sf1	Ifitm10	Liph	Entpd3	Hsd17b12	1110032F04Rik	Tspyl4	Capns1	Foxj2
	Axl	Arc	Rara	5031439G07Rik	Itga3	Unkl	Sesn1	Nlgn3	Uhmk1	Fbxw8
	Tsr1	Pnp	Lrig1	Pfkfb3	Aff2	Tac1	Susd4	Ifi44	Tub	Mknk2
	D8Ertd82e	1700042G15Rik	Flt3	Irf5	Tbc1d1	Pxmp2	Ppp3ca	Ceacam1	Epha5	Ppfia2
	Rcan1	Cyp1b1	Trim16	Clic1	Myo1e	Zfhx3	Parm1	Cflar	Thsd7a	Ppp4r1
	Gm5512	Phactr4	Garem	Ripk2	Ldlrad4	Wdr13	St3gal6	Bach2	Colec10	Lins
	Alpk1	Slc7a11	Nsun4	Bms1	Ttll5	Rtn4rl1	Plcb1	Pqlc1	Plxna4	Plekha3
	Cd59b	Rsad1	St3gal1	Cped1	B230217O12Rik	Slc25a16	Nrg3	Fibin	Tex16	Gm9866
	Sipa1l2	Hist1h2be	Tesc	Pdcd2	Samd12	Rffl	Acyp1	Acaa2	Flrt2	Arpc5
	Pycrl	M6pr	2810468N07Rik	Palld	Cd9	Fbxw7	Sord	Tmem184c	Mfhas1	Egfr
	Chst4	Wisp1	Atp1a1	Tmem57	Syt6	D930015E06Rik	Zfp804a	Fry	Gpr153	Chka
	Slc11a2	Sytl2	Podxl2	Dtnbp1	Lzts1	Tlx3	Lrrtm2	Tceal6	Rundc3a	Nme2
	Tmem98	Aldh1l1	Csmd2	Stac	Calca	Def6	Syn2	Elovl6	Hrk	Fscn1
	Tifa	Cd1d1	Kcnc1	Camk2d	Cpne3	Hsbp1l1	Slc22a18	Ppm1j	Rtn4	Riok3
	C130060K24Rik	Casp6	AI593442	Nfkbiz	Tmem97	Tmem131	Psmg2	Rogdi	Rasgrf2	Adam10
	Pim3	Fam210b	Tcf4	Cartpt	Pde10a	Irf2bpl	F2r	Asah1	Car3	Gch1
	Sepn1	Apool	Rassf4	Mrgbp	Synpr	Gns	S1pr1	Pcdh7		Khdrbs3
	Cdc16	Stx11	Ptprs	Klhl24	Ppp1r1a	Hdac4	Abcb9	Ankrd13d		Ncoa1
	Lgals1	Plxna4	Shd	Prdm9	Rtkn	Tnfrsf11a	Igsf21	Gm19461		Prr15
	Gpr119	Zak	Gjc3	Kctd11	Wdsub1	Rnf19a	B3galt5	Trim37		Csrnp1
	Gm19424	Gyk	Ablim1	Dok5	Gabra1	Frmpd1	Chrna7	Rnf157		Ehbp1
	Lipe	Acadl	Opn3	Map3k11	B3glct	Mrps6	Pttg1	Osbpl3		Nfil3
	Nars	Slc41a2	Camk2g	Qrfpr	Ptprm	Cyhr1	Pigz	Sh3gl2		Zdhhc3
	Clvs2	Osbpl6	P2ry12	Chac1	Wbp5	Izumo4	9430091E24Rik	Bckdhb		Gldn
	Hist1h4h	Fxyd7	Fgf11	Rasl11a	Galnt10	Tmem50b	Mcc	Abca8b		Tdrd3
	1110004F10Rik	Mrps22	Vamp8	Skil	Ngfrap1	2900008C10Rik	Kcns3	Qrsl1		Pgk1
	Gpc1	Sptbn2	Mpz	Plxna3	Dnase1l3	Dtd1	Vwa5b2	Pcsk2		Glis3
	Npy	Abcb6	Micall2	Shmt2	Kctd8	Serpina3h	Aldh2	Kifc2		Fam214b
	Ppp4r1l-ps	1110046J04Rik	Abhd2	Amotl1	Mef2d	Gltscr1l	Mob3b	Nrip2		Sdk1
	Optn	Gap43	Gm9866	Methig1	Fmn2	Cdk5r2	Phf1	Rtn4rl1		Nov
	Mcoln2	Hsd17b7	P2rx7	Susd6	Gpr176	Ddhd1	Ssbp2	Hhatl		9630001P10Rik
	Tmod3	Hdac3	Kank4	Clcn5	4932438A13Rik	St8sia3	Pcdhac2	Fam131a		Ehd4
	Neto1	Vars	Atp2b2	Lrtm2	Ift122	Cmtm4	Kcnip1	Dclk2		Bcam
	Cchcr1	Itgb5	Anxa4	Prkcdbp	Plcl1	Hdac11	Sgpp1	Spred3		Prkx
	Fam111a	Rasgrf2	Kitl	Fhl2	Htr2a	Dhcr24	Ppp1r13b	Htra1		Ripply2
	Eps8	Igdcc4	Idh2	Cmtm3	Mccc2	Asap1	Susd2	Siae		Elmod1
	2310022A10Rik	Maged1	Matn4	Mylk4	Stat1	Mtcl1	Spry4	Slc9a5		Ncam1
	Igfn1	Blvrb	Cdc42ep1	Mthfd1l	Lonrf1	Tle1	Sil1	Sema3e		Cdhr1
	Slc6a19	Pacsin2	Epas1	Pgam5	Cd24a	Sorl1	Nptx1	Rassf5		Cdh12
	Nbeal2	Ppap2c	Postn	Arf4	Slc35b3	Btbd2	A2m	Rnf112		C2cd2
	Plod3	Fbxw11	C4b	Eif4e	Cyp2j13	Slc38a9	Gyg	Usp20		Ildr2
	Marcksl1	Prdx3	Shc4	Hist3h2a	Lap3	Rnf220	Pstk	Hfm1		Mcoln2
	Glis3	3110002H16Rik	Cebpd	Vat1	Hint3	Dab2ip	Tacc2	Gabbr2		Elk3
	Eif4ebp1	Slc16a1	Hopx	Twf2	Slc29a1	Cln6	Gatsl2	Peg10		Cbln2
	Bcl10	Il34	Sez6	Cpne5	Nipal2	Mypop	Tmem205	Clrn2		Rnf19b
	Psat1	Ppa1	Ngfr	Arhgef2	Kalrn	Kcnj12	Dnm1	Fam174b		Pla2g2d
	Trex1	Atp6ap2	Relt	Smox	Fam149a	Gnptab	Slitrk4	Osbpl7		Klf6
	Herc4	Ncs1	Tgfbr2	Csnk1a1	Fam189a2	Rgs7	Prps2	Htr7		Zyx
	Rap2b	Kit	Gpc6	Mettl7a3	Ptprf	Khk	Rnf219	Hip1		Ctla2a
	Ahsa2	Nrip3	Mt1	Dpysl5	Gng2	Gpm6a	Frmd4a	Iars2		Csnk1e
	Hps1	Itpr1	Tnfrsf1a	Chmp7	Jarid2	Gfod1	Dut	Coro1a		Sh3glb1
	Cyb561	Arg2	Antxr1	Lrrc15	Pdgfrb	Nfkbie	Gne	Gabrb2		Rab31
	Slc23a2	Tnfrsf21	Ddit4	Hmgb3	Ipmk	Coro1a	Snx27	Pced1b		Eef1b2
	Wfdc3	Ddah2	Rasal2	Pde7a	Cdh11	Slc9a6	Enpp2	Cpeb1		Svopl
	Enho	Pip5kl1	Itgav	Ptpn5	Macrod1	2900055J20Rik	Slc2a8	Eif5a2		Pou2f1
	Rplp0	Adam15	Pak1	Klk4	Abcc8	Gls2	4933431E20Rik	Nrg1		Rras2
	Tmem132a	Hmgn3	Adamts1	Iah1	Tiam2	Etnk1	Synm	Dut		Plaur
	Cib1	Cct8	Sez6l2	Zfp207	Zdhhc14	Oprm1	Abca6	Tmc6		Metrnl
	Svopl	Sec11c	Scn1a	Cyfip2	Runx1	Aff3	Hebp2	Brcc3		Tmod2
	Lipo1	Rasl10b	Tmprss5	Sars	Dcaf4	Mblac2	Utrn	Muc15		Prr13
	Tspan17	Mapk8ip1	Entpd1	Spsb2	Pvrl1	Kcnq5	Lin7a	Ppap2a		Add2
	Cnnm4	Phlda3	Bhlhe40	Fam60a	Fat4	Rnf141	Lix1	Gaa		Glipr2
	Grb10	Trip10	Tmem176b	Cbr1	Slc16a2	Nalcn	Pex5l	Zfand6		Tubb5
	Slc35g2	Rprm	Zcchc24	Slc7a5	Svop	Atrnl1	P2ry1	Pknox2		Cyfip2
	Dysf	Psmc4	Fam212a	Cyb5r1	2010107G23Rik	Fam132a	Pcdhac1	Stoml2		Arnt2
	Tmbim1	Lancl1	Efemp1	Afap1	2610002M06Rik	Tspan2	Lrsam1	Map2k6		Ets2
	Tmem159	Cdk17	Plk2	Kcnk16	Gm5069	Bola3	Zfyve28	Dync1i1		Rnd1
	Ppp4r1	Nek6	Sv2b	Myadm	Plxnc1	Gm20300	E430025E21Rik	Asrgl1		Rbm43
	Mtmr10	Inf2	Sorcs2	Cyp20a1	Mark2	Dync1i1	Nap1l3	Adam11		Btg2
	Pim1	Sphk1	Gstm1	Cct4	Cystm1	P4ha3	Pcnxl2	Abhd14a		Tubb2a-ps2
	Wt1	Cela1	Fam171a1	G6pdx	Osbpl3	1700066M21Rik	Plagl1	Abhd12		St3gal1
	Fndc4	Clstn3	Trib1	Traf4	Magi2	Kctd16	Mapk12	Esam		D3Bwg0562e
	Nmd3	Ndrg1	Col4a1	Sdc3	Nptx2	Cdkl2	Tspan4	Prickle1		Nsg1
	Vgf	Gdpd1	Gsn	Mkl2	Rasa4	Snx7	Sesn3	Slco5a1		Kif22
	1700003F12Rik	Jup	S100a16	Cdc23	Fam114a1	Rab37	Cul4b	Adamtsl3		Serinc5
	Ormdl3	Dennd5b	Mknk1	Brd3	Arhgap28	Id2	Megf11	Dpf3		Erc2
	Nrip1	Tbc1d24	Spon1	Mtpn	Kcnip4	Kcnip3	Vamp1	Kcnb1		Chmp1b
	Ubn1	Psmd12	AI464131	Cd44	Pdf	Reps2	Tceal1	Ngfr		Lrrc2
	Col5a3	Cdc42se2	Pcdh17	Nup93	AI987944	Akt3	Scn4b	Fam13a		Znrf1
	Sympk	Sh3kbp1	Pde4dip	Pum2	Bend4	Rabgap1l	Serpini1	Tmem56		Dusp26
	Sun2	Slc6a8	Fam129a	Midn	Creld1	Unc13a	Fam126b	Snapc5		Pxdc1
	Heg1	Ell2	Rell1	Pdlim2	Zfp946	Ptms	Krt222	Dock8		Jun
	Trim15	Ackr1	Erbb3	Surf6	Hs6st1	Itfg1	Tmod1	Sh3glb2		Il4ra
	Parp16	Hmgn1	Pon2	Eif1ad	Hexb	Gbp7	Map3k1	Hs3st2		Lifr
	Flnc	Speg	Sh3pxd2b	Stom	Crebzf	Ghr	Pak3	Tln2		Rgs17
	Prmt7	Grpel1	Abcg2	Rnf2	C2cd5	Ncald	Ppm1k	Olfm1		Arhgap42
	Umps	Ptp4a2	Atp11a	Slc7a1	Auts2	Astn1	Gm996	Col11a1		Ptpn23
	Zhx2	Tuba1b	Frmd6	Caml	Usp49	Cab39l	Iqsec2	Avil		Prc1
	Galnt6	Csrp1	Camk1d	Plxnb1	Arhgef18	Pitpnc1	Csmd1	Nek7		Man1a
	Uap1	Cish	Entpd2	Ncam1	Ggta1	Kif26b	Xk	Fam132a		Gadd45g
	Rtn4	Psmc6	Sec14l2	Pdlim1	Crebrf	Ephx1	Kcnh7	Deptor		Ctxn1
	Sys1	1110038B12Rik	Rcn3	Stmn1	Nlgn3	Inadl	Car10	Osbpl9		Snx10
	Plekho1	Htr1d	Pxn	Arrb1	Cthrc1	Spred2	Megf8	6430571L13Rik		Micall1
	Fndc3a	Lrrc20	Gprc5b	Pvr	Cobl	Spag9	Slco3a1	Atp2b3		Fam111a
	Mtus2	Metrnl	Pdpn	Rars	Pqlc3	Cmpk2	Gria2	Hapln4		Txn1
	Dnajc7	Ddx39	Col1a2	Lars	Hells	Fry	Etv1	Atp1a1		Dysf
	Pou2f1	Gpr158	Vldlr	Wrnip1	Pstpip2	Mzt2	Piezo2	Ubash3b		Gm20063
	Tgfa	Cadm3	Ugt1a6a	Serp1	Mrgprx1	Fam73a	Dtx3l	Bcat1		Mdga1
	Rdh10	Stac2	Apbb2	Kpna2	Trpm3	Pgm2l1	Fgf1	Apbb3		Podxl
	Ppp2r2a	Limch1	Lgi3	H3f3a	Msh2	Pdk2	Dscam	Cmpk2		Eef1a1
	Itpkc	A830010M20Rik	Fkbp10	Irak3	Enoph1	Vwa5a	Fkbp1b	Dbndd1		Mvp
	Galnt9	Ak1	Sdc4	Mvp	Ftx	Nrxn1	Lsamp	Cryab		St6galnac4
	Prkar1a	Sept11	Ramp2	Tecta	Hook1	Prrt3	Nefl	Sgsm3		Trim15
	Il1r1	Limd1	Smco3	Gusb	Ugcg	Tmem74	Peg3	Haghl		Grem2
	Igfbp3	Tsc22d2	Gpx8	Etf1	Psme1	Gabbr1	Tcea2	Tmem121		Esd
	Stx5a	Cfl2	Nkain4	Cntn2	Txndc11	Kcna4	Ccdc85a	Stat1		Ell2
	Hdac6	Plekha2	Pde4b	Rmnd5b	Hmg20a	Gm765	Tm7sf2	Rgs11		Srrm4
	Hspa9	Avpi1	Phgdh	Emp3	Secisbp2l	Dbndd1	Herc3	Hrsp12		Kcnk12
	Micall1	Vim	Cpne6	Ebna1bp2	Plekha6	Socs5	Cpt2	Isy1		Gpr119
	Pros1	Lgals8	Lrrk2	Homer3	St6galnac5	Jph3	Pim2	Urod		Ldlr
	Coq7	Akap6	Plxnb3	Rit1	Rassf3	Srd5a3	Cgnl1	Lgals3bp		Itgb1
	Marcks	Hist1h2bc	S1pr3	Zc3hav1	Appl2	Elovl6	Dtnb	Kcnc3		Cd63
	Mfge8	Ppp1r14c	Ust	Zfp655	Gabbr2	Pou4f1	Spred1	Daf2		Prss51
	Arpc4	S100a10	Hspg2	Lin7c	Gna14	Nudt16l1	Fstl1	Slc35d3		Ptpro
	Slc3a2	Enah	Pdlim7	Dctn4	Il17rc	Jph4	Rab3c	Hsdl1		Rnase4
	Il31ra	Psmd2	Cald1	Esyt1	Cpox	Usp31	Lrrn1	Mrps9		Ankrd33b
	Cask	Hist1h1c	Lect1	Gfra3	Lrrc16b	Rab36	Ogfrl1	L3mbtl1		Kdm4b
	Repin1	Cdc42ep2	Plscr4	Kcnmb4	Cacna2d2	Cdk14	Nuak1	Sept4		Mapkbp1
	Rpl35	Plin2	Thy1	Anxa1	Ndst2	Syngr1	Lphn3	Rgs7bp		Setd7
	Slc25a24	Usp5	Slc39a1	Rela	Kifc2	Ubash3b	Lpcat4	Snap25		Mturn
	Dhx32	Cd164	Fkbp9	Eif3c	Arhgap26	Bphl	Cebpzos	Ccdc160		Draxin
	Apc	Nav2	Plscr2	Zmym3	Abhd14a	Clasp2	AF529169	Omg		Dbndd2
	Odc1	Cnst	Zeb2	Tmbim6	Rab12	Psen2	Ttc39a	Hcrtr2		Gna14
	Pcnx	Fgl2	Pmepa1	Carhsp1	Cdkl1	Caskin1	Inpp5j	Meis2		Cttnbp2
	Ndufaf4	Fabp3	Gas7	Ap3b2	Pex19	Prr5	Fam81a	Atr		Klf7
	Cars	Znrf1	Afap1l2	Cpne2	Abhd14b	Tk1	Hsd17b10	Mab21l2		Basp1
	Mt2	Blmh	Hs3st1	Pla2g2d	Plcxd3	Tmem130	Amigo1	Tpcn1		Tnip2
	Abca1	Adcyap1	Mxra8	Lztr1	4930506M07Rik	Etv5	Fut8	Zbtb16		Cttn
	Tcaf1	Mcam	Wnt6	Lppr3	Nnat	Spock3	Gria4	Rtn4rl2		S1pr2
	Btg1	Akr1b8	Cd81	Usp22	Slc7a7	Ank1	Hmox2	Dok4		Odc1
	Draxin	Cox5a	Fam57b	Ppp2r5b	9330182L06Rik	Dip2c	Rit2	Cacnb4		1110038B12Rik
	Uck2	Slc22a23	Cotl1	B230219D22Rik	Smarca1	Evi5	Trappc11	Cntnap1		A630023A22Rik
	Lppr4	R3hcc1	Cyp2d22	Tgif1	Edem1	Kcnd3	Plxna2	Ninj1		2210409E12Rik
	Slc25a51	Slc6a17	Gpr126	Add2	Usp7	Trappc9	Arxes2	Car10		Cdkn3
	Sowahc	Stxbp5l	Nfia	Gtpbp6	Ppm1b	Dos	Arxes1	Tm9sf2		Snx30
	Slc6a4	Psmd8	Nptn	Aim1	Ccdc28b	Mcu	Dkk3	Gpt2		Smim3
	Rab33a	Anp32a	Ifitm3	Fam53c	Isoc1	Igf1r	Galnt14	Nwd2		Htr1f
	Ankrd45	Lrrfip1	Gria3	Gars	Armcx6	Pigf	Lgmn	Tubgcp4		Coil
	Nudt9	Slc1a4	Lgi4	Cd109	Bsn	Wasl	Ralgapa1	Abca6		Wbp5
	Gtf2ird1	Fam155a	Ctsc	Gnpnat1	Asic2	Pitpnm2	Map2k4	Ntng1		Dcn
	Ptp4a1	Csdc2	Ly6a	Ube2g2	Egfem1	Dpp10	Macrod2	Rgs6		Slc23a2
	Tnfrsf1b	Yes1	Cntfr	Laptm4a	9230114K14Rik	Mgat3	Ubl3	Nrp1		Klhl24
	Ets2	Mpp7	Rasa3	Trib3	Rbfox3	Chn1	Galnt5	6430573F11Rik		Wisp1
	Nudt17	Slc25a3	Slitrk2	Adam19	Magi1	Dpp6	Hivep1	Chrna7		Fam53c
	Bcat1	Arhgdig	Car13	Fosl2	Hivep3	Rgs7bp	Polr3g	Gstt1		Sez6l
	Fscn1	Ndrg2	Ppap2a	Igsf9b	Grik4	Scn9a	Ptprd	Hnmt		Sox9
	Adck4	Mpc1	Kcnn4	Igsf9b.1	Tusc5	Fndc5	Scamp5	Prkacb		Lgals1
	Rhoc	Hspb1	Pdzd2	Asns	Mamld1	Gpr155	Eif5a2	Kif26b		Phlda1
	Cldnd1	Wfs1	F3	Slc37a1	Tmem255a	Tbcc	Acaa2	Rab3a		Npy1r
	Eef1g	Cdh2	Itpr3	Stat5b	Dnajc6	Eepd1	Gmpr	Pnkd		Cgref1
	Gal	Mfap3l	Plxdc2	Slc15a3	Tmem200a	Tln2	Svip	Grm4		Elavl3
	Slc38a1	Lynx1	Tspan18	Elmsan1	Pacsin1	Nme3	Slc9a9	Khk		Spata13
	Galnt2	Lynx1.1	Notch2	Lmna	Taok3	Rhobtb2	Cep70	Casz1		Lyst
	Tnfrsf12a	Vps26a	Slc43a3	Cdc42ep4	Wdr17	Kcnd1	Isl1	Rhobtb2		Sema5a
	Sec24d	Psmb7	Fam181b	Adam10	Bahd1	Mgat4a	Asah2	Isyna1		Gstt4
	Pmaip1	Cnbp	Emp2	Speer1-ps1	Arhgap1	Magi3	Sdr39u1	Ttc30b		Myo10
	Hax1	Shisa4	Pla2g16	Tpm4	Agfg2	D130009I18Rik	Hspa4l	Socs5		Gpr139
	Ntmt1	Gpr153	Col28a1	Cdc42se1	Mpped2	Trib2	Yipf1	Vsnl1		Ephx3
	Btg2	Cyb5r3	Pdlim4	Ndst1	Ano3	Ccdc74a	Aqp11	Bnip3		Cxadr
	Kars	Snn	Fmo1	4933402N22Rik	Mb21d2	B3gnt8	Kcns1	Ccdc102a		Tubb2a
	Gpsm1	Arhgef40	Serpinh1	Sdc1	Ehbp1l1	Kcnb2	Nacc2	Fgf12		Ankrd13a
	Tmem74b	Txndc17	Abca8b	Plaur	Gna12	Ppp1r1c	Cntnap2	Tmem72		Cyp4b1
	Zpr1	Zfp367	Gpd1	Zbtb46	Casz1	Calcb	Unc5c	Cntn6		Tnfrsf1b
	Plekho2	C2cd2	Fbln2	Lgals3	Boc	Kbtbd11	Btbd3	Dgkh		Cdh2
	Cited2	Sept9	Itih5	Stat5a	Capn1	Serpina3g	Pfkm	Prkar2b		AA536875
	Psmd3	Chst2	Ucp2	Atf4	Fnbp1	Fez1	Panx2	Slc35f1		Phactr2
	Saraf		Jam2	Lamb3	Zswim5	Dusp15	Lcp1	Hs3st1		Tes
	Rpl24		Rgcc	Tgfbi	Col4a3bp	Nipal3	Pclo	Gpr123		Mbl2
	Hsd3b7		Cdh19	Trp53i11	Syngr3	Nwd2	Tmtc1	Eva1c		Gm19424
	Acvr1		Lama2	Ehd1	Fig4	Prkce	Tmem35	1700066M21Rik		Dtnbp1
	Pxdc1		Nid1	Eif5	Snx11	Fgf13	Chga	Cgnl1		Csrp1
	Ranbp1		Sox10	Cyth2	Klhl2	Amigo3	Nsf	Hoxb6		Enho
	Brd2		Prss35	Mthfd2	Homer2	Nrn1	Tppp3	Nap1l5		Tln1
	Setd7		Rarres2	Hspb8	Nrn1l		Mdga2	Tmem132c		Slc4a8
	Gm13889		Igfbp4	Inhbb	Arhgef11		Lyrm4	Lingo4		Gabrg1
	Exoc6b		Lgr5	Hhipl1	Tsc1		Pcyt1b	Rwdd2a		Gm13889
	Parp3		Vwa1	Dsc2	Dok4		Adi1	Arhgef3		Zak
	Per1		Fxyd1	Tubb2b	Prmt8		P4htm	Lhfpl4		Slc39a6
	Nkain1		Slc1a5	Zeb1	Slc5a3		Pde4d	Plk2		Inpp4b
	Arnt2		Fabp7	Trim35	Filip1		Vstm2a	Slc22a17		Irs2
	Fam214b		Tcn2	Gm6455	Klf5		Map3k9	Map4k2		Heca
	Tes		Slc7a2	Tnnc1	Osbpl10		Clstn1	Btbd3		Crem
	Tmem179		Sema3b	Gm6460	Rasgef1a		Peak1	Ncald		1700042G15Rik
	Rrp12		Angpt2	Rangap1	Map9		Ndufv3	Bnc2		S100a10
	Zbtb38		Sparcl1	Il17ra	Kcnb1		Snrnp25	Asb13		Gnpda2
	Azin1		Sfrp5	Ralgds	Lrrc8b		Vegfb	Chga		Fyb
	Ttc37		Ppap2b	Fam129b	Qdpr		Sirt3	Rcan2		Sema3c
	Ptpn1		Abca8a	Ifrd1	Rgmb		Epdr1	Palmd		Carhsp1
	Sbno2		Ntrk2	Rnase4	Prkcd		Hrsp12	Megf9		Galnt9
	Tet3		Sod3	Crmp1	Frmd4b		Pigs	Ldhb		Atp2b4
	Yars		Cmtm5	Zfp664	Ccpg1		Ttc9	Oscp1		Ahcy
	Podxl		Dmd	Sbds	Klhdc8b		Hsph1	Tsc22d3		Sidt2
	Eaf1		Gja1	Ecel1	Pfkl		Abcg1	Id1		Acvr1
	Hnrnpc		Timp3		Tmprss11c		Fam188a	Kcnip3		Esyt1
	Serpinb1a		Paqr6		Ank		Tmem132e	Pck2		Slfn9
	Gldn		Hmgcs2		Gpr35		Epb4.1l3	Rab37		Nnat
	S100a11		Cryab		Ston2		Limk1	Etv5		Lama5
	Mllt11		Dbi		Tshz3		Pla2g7	Dusp15		Ltbp1
	Plat		Slc35f1		Fbxo9		Rab4a	Vwc2l		Tpm4
	Tnip2		Ttyh1		Phactr1		Necab3	Eci1		Mfap3l
	Gm6682		Egfl8		Ptger3		Mast1	Caly		Flnc
	Rnf4		Atp1b2		Rarg		Aldoc	Ghr		Igf1
	Mocs2		Sostdc1		Sprn		Gpr89	Faim2		Satb2
	Mapkbp1		Acsbg1		Dnajc3		Dnm3	AF529169		Rcan1
	Rcbtb1		Mbp		Lclat1		Tvp23a	Pla2g7		Ank3
	Aspscr1		Qk		Prr36		Fgf12	Scn1a		3632451O06Rik
	Ndel1		Fbln5		Rab27a		Fkbp4	Amigo2		Ktn1
	Procr		Atp1a2		Hexim1		Cacnb4	Trappc3l		Lbh
	Tsc22d1		Gpm6b		Zadh2		Hecw1	Sv2b		Tubb2b
	Eif4e2		Kcnj10		Tprgl		Gamt	Scg2		Zfp367
	Dbn1		Gpr37l1		Aplp2		Pnkd	A2m		Bach1
	Eif4g2		Lpar1		Sertad4		Tpgs2	Mob3b		Casp3
	Srrm4		Itgb8		Pik3ip1		Rph3a	Spock1		Tmem88b
	Polr3h		Sparc		Rap2c		Dzank1	Igsf21		Tecta
	Baalc		Plp1		Rnasel		Lamtor4	Csrnp3		Igfbp3
	Arhgap42		Apoe		Nptxr		Skp1a	Gm13446		Kifap3
	Tbc1d19		Ednrb		Acbd4		C330006A16Rik	Rpa1		Nrip1
	Vash2		Serpine2		Wdr62		Adam11	Fam126b		Cic
	Arid5a		Mmd2		Arhgap17		Fth1	Chn1		Arhgef15
	Ciapin1				Foxo3		Iscu	Gyg		Tmem43
	St6galnac4				Fubp3		Dmxl2	Mgat4a		Ubn1
	Ralb				Nmb		Nrg1	Isl2		Cd44
	Jun				Dapk1		Rogdi	Ier2		Map7d1
	Pappa2				Tceal3		Trnp1	Atp6ap1l		Cckbr
	Il13ra1				Rps6ka2		D130043K22Rik	Extl2		Epb4.1l4a
	Gadd45g				Prkcq		Prkg1	Nipal3		Plin2
	Scpep1				Camk1g		Mapk10	Tmprss7		Fam163a
	Hars				Hmox1		Kcnab2	Itm2c		Lgals3
	Star				Tmem106a		8430419L09Rik	Kcnt1		Lipn
	Med22				Lrrc8d		Scg5	Prokr1		Pkib
	Nono				Erich3		Oxr1	Ccdc141		Scpep1
	Dazap2				Lgals9		Rnf157	Entpd3		Procr
	Xdh				Syt1		Asph	Lurap1		Gng2
	Rin1				Sema4b		Trappc2	Nkiras1		Akr1b8
	Shc2				Sh2d4a		Gabrg2	Gfra2		Nkain1
	Psmd11				Shc1		Kcna2	Glb1l2		Rhoc
	Taldo1				Cxxc4		Cadps	Lgmn		Anxa10
	Fads3				Eml6		Bnip3	Ano3		Smad1
	Ano6				Pnpla3		Angel1	Mid1ip1		Ppef1
	Rnh1				Tmem51		Hspa12a	Spock3		Mapk6
	Lama5				1810041L15Rik		Nap1l5	Tmem59l		Pik3cg
	1700025G04Rik				Slc35f4		Ttll7	Baiap2l1		Tet3
	Prkab2				1700003M02Rik		Lhfpl4	Wipf3		Itga7
	Rbfox2				Cyp2j12		Sh3glb2	Nmt2		Fads3
	Csrnp1				Rufy2		Adam22	Ankrd29		Igfn1
	Irs2				Gfra2		Cisd1	B3gnt8		Fam129b
	Tubb2a				Grhl3		Rab3a	Nbas		Mtss1
	Rgs20				Mrgpra2b			Crbn		Sdc1
	Arpc2				Tusc3			Gprasp2		Crtac1
	Cckbr				Ap3s1			Tesc		Gfra1
	Prss12				Prdm8			Serpina3g		Hn1
	Tmem88b				1700019D03Rik			Fam81a		Adam8
	Nts				Uaca			Syt3		Mmp16
	Casp3				Ptprt			Rimkla		Hsd17b7
	Ctsd				Mgat4b			Hoxd1		Il13ra1
	Nfil3				Pknox2			Spry4		Slfn10-ps
	Crem				Ctdspl			Tmem108		Sbno2
	Eef1b2				Lrrc75b			Ccdc74a		Car1
	Rcc1				Abat			Fkbp4		Cdkn1a
	Cd59a				Kcnk18			Ankrd34c		A830010M20Rik
	Them4				St6galnac3			Abcd2		Lmo7
	Adrm1				Lhfpl3			Jph3		Tmem159
	Spop				Cyp4f39			Pigz		Srxn1
	Anxa2				Socs7			Ache		Taf7l
	Map7d1				Apba1			D130009I18Rik		Anks1b
	Zyx				Nxpe5			Pcdhac1		Rps6ka1
	Tax1bp3				B4galt6			Vamp1		Abca1
	Tuba1c				Naaa			Lrrn1		Slc6a4
	Tln1				Prex1			Bcl2		Syt4
	Loxl2				Slc9a3r2			Gabrg2		Itpr1
	Wars				4931429I11Rik			Cd55		Csf1
	Slc4a8				Syt9			Ppp1r1c		Chst2
	Glipr2				Rgs10			F2r		Acvr1c
	Golga7				Arl15			Arhgef4		Xdh
	Cacna2d1				AI413582			Bola3		Pcnx
	Cltb				Kcnip2			Fgfr1		Tmtc4
	Wsb1				Far2			Ephx1		Sema6a
	Apba2				Haus4			Gamt		Cyp1b1
	Rab31				Mbnl2			Prrt3		Gpr133
	Mapk6				Ptpn9			Gmpr		Ucn
	Adam8				Kcnmb1			Aifm3		Sema4f
	Plcd1				Fbxo22			Hapln1		Pde1a
	Chmp1b				Bag2			Kcns1		Cited2
	Prosc				Grik1			Tusc5		Pappa2
	Klf6				Cd82			Lrrc49		Pappa
	Rnf122				Palm2			Fgf1		Tnik
	Pex5				Prdm12			Rem2		Fst
	Ipo5				Krt27			Lin7b		Gpr151
	Ssh1				Syt7			Abcg1		Camk1
	Hr				Camk2a			Fez1		Stmn4
	Slc29a2				Actn1			Ogfrl1		S100a11
	Cd63				Prkar2b			Nrn1		Nts
	Fgf3				Zfhx2			Amigo3		Tubb6
	Sez6l				Pde6d			Galnt14		Star
	Rgs12				Slc45a3			Rph3a		Rhoq
	Smad1				Adk			Kank4		Gadd45a
	H3f3b				F2rl2			Lgi3		Sox11
	Ap2m1				Csrnp3			Trib2		Adcyap1
	Bmp1				2510009E07Rik			Necab3		Npy
	Slc7a6				Fxyd2			Nptx1		Flrt3
	Gpr19				Zmat4			Rassf4		Atf3
	Riok3				Xylt2			Sorl1		Cacna2d1
	Tnik				Ksr2			Pou4f3		Gap43
	Rab11fip5				Ptgdr			Kcnb2		Sprr1a
	Nsg1				Ebf3			P2ry1		Pvalb
	Cers6				Eno3			Cplx2		Il31ra
	Clic4				Bhlha9			Ly6h		Rgs12
	Myo10				Pcsk2			Kcna2		Gal
	Slc2a1				Lpar3					Blvrb
	Ildr2				Bnc2					Aldh1l1
	1110007C09Rik				Eml1					Apool
	Pfkfb4				Actl6b					Mmp25
	Cryba2				Irf2					Hr
	Prr13				Prkd1					Cd109
	Itgb1				Isl2
	Rhoq				Mrgpra2a
	Prc1				Arfgef2
	Cdkn1a				Insm2
	Pgk1				Scn10a
	Esd				Tmem233
	Gpr151				Cmtm8
	Gadd45a				Abr
	Lmo7				Klhl5
	Aars				Rnf112
	Camk1				Tmem151b
	Sox11				Pirt
	Mmp16				Rgs3
	Ap1s1				Dgkg
	Sprr1a				Samd14
	Slc35e4				Arhgap39
	Gpr133				Arsb
	Sema6a				Clgn
	Cttn				Mink1
	Hid1				Snx9
	Tmem43				Tshz2
	Phlda1				Creb3l1
	Epb4.1l4a				Stt3b
	Bach1				Fmnl1
	Hn1				Tpd52
	Pdcl3				Adrbk2
	Tubb6				Tnr
	Srxn1				Dgkh
	Flrt3				Igsf3
	Stmn4				Nell1
	Csf1				Cdkn1b
	Itga7				Mab21l1
	Kif22				Atg9a
	Smim3				Moxd1
	Atf3				Wipf3
					Nedd4l
					Tspan5
					Gpc3
					Acsl5
					Trpa1
					Icmt
					Atp8a1
					Ppp1r2
					Htr4
					Kcnf1
					Inpp4a
					Unc119
					Kcnn1
					Ckap5
					Tex2
					Fryl
					Nol4l
					Mal2
					Scg3
					Lrrn4
					Pten
					Cd47
					Tmem63a
					Samsn1
					Ankrd13d
					Rbms1
					Gpd1l
					Gpc5
					Frzb
					Pkig
					Mroh2b
					Dock11
					Rnf144a
					Rasgrp1
					Plxnd1
					Slc36a1
					Rspo4
					Rnf7
					Dgki
					Kcnt1
					Dapk2
					Ldb2
					Fut1
					Mrgpra3
					Hs6st2
					St6gal2
					Trpc3
					Gnao1
					Agtr1a
					Lpar5
					Otoa
					Atp1b3
					Mrgpra4
					Kcng3
					Gnal
					Rab27b
					Slc16a12
					Prkca
					Ly86
					Cd55
					Klk5
					Fam189b
					Scn11a
					Chrna6
					Cadm1
					Ctxn3
					Acpp
					Trpc6
					Mrgprd
					Plcb3
					Cds2
					Adrbk1
					Dgkz
					Mrgpra6
					Mrgpra9
					Rgs8
					Smim5
					N28178
					Paqr5
					A3galt2
					Mrgprb5
					Gnaq

## Sheet: Supplementary Table 5
	genes overlap with 929 upregulated genes in mice pre-conditioned DRG after 7days (fold change >2, P-value<0.05)
	blue module gene symbol	black module gene symbol	green module gene symbol	yellow module gene symbol	turquoise module gene symbol	brown module gene symbol	red module gene symbol
	Bcl2l11	Avpi1	Tpm4	Sparc	Gpc3	NA	NA
	Inpp4b	Cish	Dtnbp1	Hspg2
	Ptpro	Arc	Trp53i11	Cbln2
	Ucn	Akr1b8	Plaur	Entpd2
	Chst1	Lrrfip1	Lamb3	Tnfrsf1a
	Angptl2	Npy1r	Rab15	Cotl1
	Fyb	Cyp4b1	Mvp	Ppap2b
	Sesn2	Adcyap1	Gprin1	Cpxm1
	Slc2a3	Hspb1	Rmnd5b	Tcf4
	Axl	Gap43	Ndst1	Tgfbr2
	Tmem98	Vim	Ap3b2	Dgat2
	Sepn1	Sh3kbp1	Lmna	Stard8
	Lgals1	Phlda3	Crmp1	Lrig1
	Gpc1	Hist1h1c	Cd109
	Npy	Fxyd5	Sdc1
	Mcoln2	Wisp1	Ecel1
	Tmod3	Limd1	Tgfbi
	Neto1	Lrrc20	Gfra3
	Cchcr1	Pnp	Fxyd6
	Eps8	Cdh2	Inhbb
	Slc6a19	Znrf1	Aim1
	Plod3	Metrnl	Stat5a
	Eif4ebp1	Akap6	Prkcdbp
	Bcl10	Cyb5r3	Mthfd2
	Grb10	Sphk1	Emp3
	Tmbim1	Anp32a	Tecta
	Ppp4r1	Rsad1	Trib3
	Vgf	Hmgn3	Skil
	Col5a3	Casp6	Liph
	Parp16	Itpr1	Gusb
	Rtn4	Ppa1	Pvr
	Pou2f1	Nrip3	Slc29a4
	Itpkc	Ptp4a2	Slc6a6
	Galnt9	Ecm1	Clic1
	Stx5a	Tnfrsf21	Tnnc1
	Hspa9	Phactr4	Cdc42ep4
	Pros1	Pthlh	Traf4
	Marcks	Hmgn1	Stac
	Mfge8	Rhoj	Pdlim1
	Cask	Arg2	Irak3
	Dhx32	Atp6ap2	Arrb1
	Pcnx	Slc41a2	Chl1
	Uck2	Net1	Atf4
	Slc6a4		Adarb1
	Gtf2ird1		Ncam1
	Ets2		Slc7a5
	Adck4		Map3k6
	Rhoc		Kcnmb4
	Galnt2		Ddah1
	Tnfrsf12a		Ehd1
	Gpsm1		Coil
	Cited2		Dusp7
	Rpl24		Dhrs1
	Ranbp1		Ripk2
	Brd2		Slc37a1
	Tes		Myadm
	Podxl		Tubb2b
	Serpinb1a		Ppp2r5b
	Tnip2		Eif5
	Mocs2		Rars
	Mapkbp1		Midn
	Aspscr1		Pum2
	Ndel1		Rela
	Baalc		Dpysl5
	Ralb		Lztr1
	Il13ra1		Rangap1
	Gadd45g		Msn
	Star
	Xdh
	Rin1
	Prkab2
	Irs2
	Cckbr
	Nts
	Nfil3
	Crem
	Eef1b2
	Cd59a
	Spop
	Zyx
	Tax1bp3
	Loxl2
	Wars
	Glipr2
	Cacna2d1
	Cltb
	Wsb1
	Apba2
	Mapk6
	Plcd1
	Prosc
	Pex5
	Hr
	Cd63
	Fgf3
	Smad1
	Bmp1
	Riok3
	Rab11fip5
	Clic4
	Myo10
	Cryba2
	Itgb1
	Rhoq
	Prc1
	Cdkn1a
	Esd
	Gpr151
	Gadd45a
	Aars
	Camk1
	Mmp16
	Ap1s1
	Sprr1a
	Slc35e4
	Sema6a
	Cttn
	Tmem43
	Phlda1
	Hn1
	Pdcl3
	Flrt3
	Stmn4
	Csf1
	Itga7
	Kif22
